# Supplementary material for: The impact of environmental change on Palaeolithic and Mesolithic plant use and the transition to agriculture at Franchthi Cave, Greece
Source: PLoS One. 2018 Nov 20;13(11):e0207805. doi: 10.1371/journal.pone.0207805 (PMC6245798; doi:10.1371/journal.pone.0207805)
Supplement: S1 Data File — (A) Absolute charcoal fragment counts for all excavation units sampled from FC Trenches H1A and FAS; (B-1) Botanical zones as defined by Hansen [14] and their correlation with sampled FC excavation units; (B-2) Correlation of FC excavation units that have produced charred plant remains with lithostratigraphic units (FC Strata). (XLSX) [file pone.0207805.s001.xlsx]

## Sheet: (A) CHAR_COUNTS TR. H1A_FAS
Data file S1(A). Absolute charcoal fragment counts for all excavation units sampled from FC Trenches H1A and FAS
Charcoal Phase (C-Phase)	Cultural Phase (CP)	FC Stratum	Excavation Unit	Juniperus	Amygdalus	Prunus DP	Prunoideae	Maloideae	Phillyrea/ Rhamnus	Pistacia	Acer	Quercus E	Quercus D	Quercus spp	Arbutus	Labiateae	Ficus	Tamarix	Fraxinus	Platanus	Indet A	Indet C	Indet	Bark frag.	Total	Total ID	TOTAL ID count per trench/stratum	TOTAL ID count per charcoal phase
1	II	R	H1A:219	1	0	0	0	0	0	0	0	0	0	0	0	0	0	0	0	0	0	0	0	0	1	1	H1A R = 6	Phase 1 = 437
		R	H1A:218	1	0	0	0	0	0	0	0	0	0	0	0	0	0	0	0	0	0	0	0	0	1	1
		R	H1A:215	1	0	0	0	0	0	0	0	0	0	0	0	0	0	0	0	0	0	0	0	0	1	1
		R	H1A:213	0	0	0	1	0	0	0	0	0	0	0	1	0	0	0	0	0	1	0	0	0	3	2
		R	H1A:212	1	0	0	0	0	0	0	0	0	0	0	0	0	0	0	0	0	0	0	0	0	1	1
	III	S1	H1A:210	1	0	0	0	0	0	0	0	0	0	0	0	0	0	0	0	0	1	0	0	0	2	1	H1A S1 = 30
		S1	H1A:208	1	0	0	0	0	0	0	0	0	0	0	0	0	0	0	0	0	0	0	0	0	1	1
		S1	H1A:209	1	0	0	0	0	0	0	0	0	0	0	0	0	0	0	0	0	0	0	0	0	1	1
		S1	H1A:207	14	3	0	1	0	0	0	0	0	0	1	0	0	0	0	0	0	1	0	0	0	20	19
		S1	H1A:206	1	2	0	0	0	0	0	0	0	0	0	0	0	0	0	0	0	0	0	0	0	3	3
		S1	H1A:205	2	3	0	0	0	0	0	0	0	0	0	0	0	0	0	0	0	0	1	0	0	6	5
	IV	S2	H1A:200	24	4	0	1	0	0	0	0	0	0	0	0	0	0	0	0	0	0	0	0	0	29	29	H1A S2 = 487
		S2	H1A:199	47	22	0	1	0	0	0	0	0	0	0	0	0	0	0	0	0	4	0	0	0	74	70
		S2	H1A:198	80	66	0	2	0	0	0	0	0	0	0	0	0	0	0	0	0	0	1	0	0	149	148
		S2	H1A:197	26	11	1	0	0	0	0	0	0	0	0	0	0	0	0	0	0	1	0	0	0	39	38
		S2	H1A:196	12	3	0	3	0	0	0	0	0	0	0	0	0	0	0	0	0	2	0	0	0	20	18
		S2	H1A:195	44	11	0	1	0	0	0	0	0	0	0	0	0	0	0	0	0	0	0	0	0	56	56
		S2	H1A:194	0	1	0	0	0	0	0	0	0	0	0	0	0	0	0	0	0	0	0	0	0	1	1
		S2	H1A:193	11	9	0	0	0	0	0	0	0	0	0	0	0	0	0	0	0	1	0	0	0	21	20
		S2	H1A:192	14	7	0	0	0	0	0	0	0	0	0	0	0	0	0	0	0	0	0	0	0	21	21
2a		S2	H1A:191	13	10	0	1	0	0	0	0	0	0	0	0	0	0	0	0	0	0	0	0	0	24	24		Phase 2a = 219
		S2	H1A:190	26	32	0	4	0	0	0	0	0	0	0	0	0	0	0	0	0	2	0	0	0	64	62
	V	T1-T2	H1A:189	2	3	0	0	0	0	0	0	0	0	0	0	0	0	0	0	0	1	0	0	0	6	5	H1A T1-T2 = 157
		T1-T2	H1A:188	19	22	0	0	0	0	0	0	2	0	0	0	0	0	0	0	0	6	0	0	0	49	43
		T1-T2	H1A:187	0	5	0	0	0	0	0	0	0	0	0	0	0	0	0	0	0	0	0	0	0	5	5
		T1-T2	H1A:183	25	52	0	2	1	0	0	0	0	0	0	0	0	0	0	0	0	14	2	1	0	97	80		Phase 2b = 268
2b		T3	H1A:181	3	12	0	0	1	0	0	0	0	0	0	0	0	0	0	0	0	0	0	0	0	16	16	H1A T3 = 428
		T3	H1A:180	7	36	0	5	0	0	0	0	0	0	0	0	0	0	0	0	0	2	0	0	0	50	48
		T3	H1A:179	5	66	0	0	3	0	0	0	0	0	0	0	0	0	0	0	0	1	0	0	0	75	74
		T3	H1A:178	4	52	0	0	4	0	0	0	0	0	0	0	0	0	0	0	0	0	0	0	0	60	60
		T3	H1A:177	10	56	0	0	3	0	1	0	0	0	0	0	0	0	0	0	0	6	0	0	0	76	70
3		T3	H1A:176	20	37	0	0	3	0	0	0	0	0	0	0	0	0	0	0	0	0	0	0	0	60	60		Phase 3 = 546
		T3	H1A:175	30	66	0	0	4	0	0	0	0	0	0	0	0	0	0	0	0	6	0	0	0	106	100
	VI	U	H1A:174	24	75	0	0	1	0	0	0	0	0	0	0	0	0	0	0	0	0	0	0	0	100	100	H1A U = 628
		U	H1A:173	36	87	0	10	2	0	0	0	0	0	0	0	0	0	1	0	0	7	0	0	0	143	136
		U	H1A:172	20	60	0	0	0	0	0	0	0	0	0	0	0	0	0	0	0	0	0	0	0	80	80
		U	H1A:171	32	38	0	0	0	0	0	0	0	0	0	0	0	0	0	0	0	2	0	0	0	72	70
4a		U	H1A:170	1	17	0	5	96	3	0	0	0	0	0	0	0	0	0	0	0	26	0	0	0	148	122		Phase 4a = 462
		U	H1A:169	13	91	1	0	13	2	0	0	0	0	0	0	0	0	0	0	0	0	0	0	0	120	120
		V	H1A:168	5	44	0	0	1	0	0	0	0	0	0	0	0	0	0	0	0	4	0	0	0	54	50	H1A V = 683
	VI/VII (PL-ML)	V	H1A:167	9	38	0	0	32	0	1	0	0	0	0	0	0	0	0	0	0	5	0	0	0	85	80
		V	H1A:166	1	23	0	0	55	10	1	0	0	0	0	0	0	0	0	0	0	3	0	0	0	93	90
4b	VII (Lower ML)	V	H1A:165	0	19	2	1	61	6	1	0	0	0	0	0	0	0	0	0	0	10	0	0	0	100	90		Phase 4b = 463
		V	H1A:164	0	77	1	0	123	11	0	0	0	0	0	0	0	0	0	0	0	0	0	0	0	212	212
		V	H1A:162	0	35	0	0	42	0	3	0	0	0	0	0	1	0	0	0	0	0	0	6	0	87	81
		V	H1A:161	0	30	0	0	38	12	0	0	0	0	0	0	0	0	0	0	0	0	0	0	0	80	80
4c		W1	H1A:160	0	9	0	2	2	0	0	0	1	0	0	0	0	0	0	0	0	2	0	0	0	16	14	H1A W1 = 21	Phase 4c = 270
		W1	H1A:159	0	1	0	0	0	1	0	0	0	0	0	0	0	0	0	0	0	0	0	0	0	2	2
		W1	H1A:158	0	2	0	0	2	0	1	0	0	0	0	0	0	0	0	0	0	0	0	0	0	5	5
		W1	H1A:157	0	0	0	0	0	0	0	0	0	0	0	0	0	0	0	0	0	1	0	0	0	1	0
		W2	H1A:155	0	9	0	1	7	0	1	0	0	0	0	0	0	0	0	0	0	4	0	0	1	23	18	H1A W2 = 249
		W2	H1A:154	0	0	0	0	1	0	0	0	0	0	0	0	0	0	0	0	0	0	0	0	0	1	1
		W2	H1A:153	0	1	0	2	0	0	0	0	0	0	0	0	0	0	0	0	0	0	0	0	0	3	3
		W2	H1A:152	0	7	0	6	1	0	0	0	0	0	0	0	0	0	0	0	0	1	0	0	0	15	14
		W2	H1A:151	0	7	0	4	0	0	0	0	0	0	0	0	0	0	0	0	0	0	1	0	0	12	11
		W2	H1A:150	0	7	0	2	0	0	0	0	0	0	0	0	0	0	0	0	0	2	0	0	1	12	9
		W2	H1A:149	0	2	0	1	0	0	0	0	0	0	0	0	0	0	0	0	0	1	0	0	0	4	3
		W2	H1A:148	0	8	0	2	3	0	0	0	0	0	0	0	0	0	0	0	0	1	0	0	0	14	13
		W2	H1A:147	0	15	2	2	8	0	0	0	0	0	0	0	0	0	0	0	0	3	0	0	0	30	27
		W2	H1A:146	0	9	0	1	1	0	0	0	0	0	0	0	0	0	0	0	0	1	0	0	0	12	11
		W2	H1A:145	0	12	0	4	1	1	0	0	0	0	0	0	0	0	0	0	0	1	0	0	0	19	18
		W2	H1A:144	0	11	0	3	0	0	0	0	0	0	0	0	0	0	0	0	0	0	0	0	0	14	14
		W2	H1A:143	0	4	0	1	0	0	9	0	0	0	0	0	0	0	0	0	0	0	0	0	0	14	14
		W2	H1A:142	0	22	2	18	0	0	1	0	0	0	0	0	0	0	0	0	0	3	0	0	2	48	43
		W2	H1A:140	0	0	0	1	0	0	0	0	0	0	0	0	0	0	0	0	0	0	0	0	0	1	1
		W2	H1A:139	0	0	0	0	0	0	0	0	0	0	0	0	0	0	0	0	0	1	0	0	0	1	0
		W2	H1A:138	0	0	0	0	0	0	0	0	0	0	0	0	0	0	0	0	0	0	0	1	0	1	0
		W2	H1A:135	0	28	0	12	2	0	0	0	0	0	0	0	0	0	0	0	0	2	0	0	0	44	42
		W2	H1A:133	0	1	0	0	0	0	0	0	0	0	0	0	0	0	0	0	0	0	0	0	0	1	1
		W2	H1A:132	0	4	0	2	0	0	0	0	0	0	0	0	0	0	0	0	0	3	0	0	0	9	6
4d		W2	FAS:175	0	62	6	27	84	0	1	0	0	0	0	0	0	0	0	0	0	23	0	2	0	205	180	FAS W2 = 534	Phase 4d = 534
		W2	FAS:174	0	115	6	9	91	0	1	0	0	0	0	0	1	0	0	0	0	31	0	1	0	255	223
		W2	FAS:173	0	63	0	12	56	0	0	0	0	0	0	0	0	0	0	0	0	9	0	0	0	140	131
4e	VIII (Upper ML)		H1A:109	0	19	2	26	5	0	0	0	0	0	0	0	0	0	0	0	0	11	0	1	0	64	52	H1A 109 = 52	Phase 4e = 250
		X2	H1A:106	0	22	4	28	2	1	0	0	0	0	0	0	0	0	0	0	0	17	0	2	0	76	57	H1A X2 = 198
		X2	H1A:101	0	64	8	39	10	0	0	0	0	2	0	0	0	0	0	0	0	25	0	3	1	152	123
		X2	H1A:100	0	4	1	10	2	0	0	0	1	0	0	0	0	0	0	0	0	7	0	0	0	25	18
5	N II.1 (MN)	Y2	FAS:126	0	40	1	23	9	2	10	0	5	2	1	0	0	0	0	0	0	12	0	0	0	105	93	FAS Y2/Y3 = 1004	Phase 5 = 1004
		Y2	FAS:124	0	30	1	13	9	9	2	0	1	6	1	0	0	0	0	0	0	10	0	0	0	82	72
	N II.2 (MN)	Y2	FAS:121	0	19	0	13	27	20	3	0	1	10	1	0	0	0	0	0	0	8	0	0	0	102	94
	N II.3 (MN)	Y2	FAS:118	0	26	1	5	9	11	11	4	8	2	0	8	0	0	0	0	0	7	0	0	0	92	85
	N II.4 (MN)	Y2	FAS:117	0	2	1	0	5	6	1	0	0	2	0	2	0	0	0	0	0	2	0	0	0	21	19
	N IV.1 (LN)	Y2	FAS:113	0	0	0	0	0	1	0	0	0	0	0	0	0	0	0	0	0	0	0	0	0	1	1
		Y2	FAS:112	4	6	1	1	39	25	8	0	35	4	3	10	0	0	0	1	4	9	0	0	0	150	141
	N IV.2 (LN)	Y2	FAS:98	0	1	0	0	0	0	0	0	1	0	0	0	0	0	0	0	0	1	0	0	0	3	2
	N IV.3 (LN)	Y2	FAS:101	0	0	1	0	2	3	0	0	1	0	0	0	0	0	0	0	0	0	0	0	0	7	7
		Y2	FAS:89	0	2	0	1	0	2	0	0	4	1	0	0	0	0	0	0	0	0	0	0	0	10	10
		Y2	FAS:87	0	4	1	7	20	16	2	0	24	6	14	4	0	0	0	1	0	11	0	2	0	112	99
			FAS:82	1	5	0	2	4	3	0	0	3	1	0	1	0	0	0	0	0	3	0	0	0	23	20
	N V.1 (FN)		FAS:76	0	5	0	0	20	9	0	0	0	0	0	0	0	0	0	0	0	1	0	0	0	35	34
			FAS:75	0	20	1	4	45	12	0	0	5	1	2	1	0	0	0	0	0	16	0	0	0	107	91
	N V.2 (FN)	Y3	FAS:73	0	28	0	12	62	29	11	0	31	34	10	16	1	2	0	0	0	17	0	1	0	254	236
			Total	592	1921	44	334	1012	195	69	4	123	71	33	43	3	2	1	2	4	352	5	20	5	4835	4453
			Allocation of excavation units to FC strata follows [11] : Farrand 2000
			number	Possible contaminants from stratigraphically later deposits
				Hearth
				Units excavated before 1971, when no large-scale, water tank flotation was applied; these units were sampled with simple bucket flotation
			PL: Palaeolithic
			ML: Mesolithic
			NL: Neolithic
			MN: Middle Neolithic
			LN: Late Neolithic
			FN: Final Neolithic
			Total ID = total number of botanically identified charcoal fragments (excluding indet charcoal fragments, and bark fragments)

## Sheet: (B) BOTS_CHAR_STRATA_TREN_UNITS
Data file S1(B)
(B-1) FC Botanical zones as defined by J Hansen [14] and their correlation with sampled FC excavation units
	Trenches
JH Botanical Zones	FAS	FAN	H1A	H1B
VIIIc	108-73	NO FLOT	NO FLOT	NO FLOT
VIIb	109-128	120-137
VIIa	N/A	138-148
VI/VII	129-135	149
VIIa	136-145	150-158
V/VI	146	159-158
V	147-159	170-186
IV/V	160-167	187-189
IV	168-175	190-196		106-118
III	176-198	197-230	161-170	119-151
II/III	199-204	Not excavated	171-172	152-153
IId	205-206		173-174	154-158
IIc	Hiatus		175-182	159-162
IIb			183-189	163-165
IIa			190-203	166-168
I/II			204-205	169-170
Ib	207-216		206-220	171-207
Ia	217-227		Not exca	208-215
(B-2) Correlation of FC excavation units that have produced charred plant remains with lithostratigraphic units (FC Strata)
	FC Strata
Trenches	Y3	Y2	Y1	X2	X1	W3	W2	W1	V	U	T3	T2-T1	T1	S2	S1	R	Q	P
H1A				89-109			132-155	156-160	161-168	179-174	175-180	183-189		190-204	205-210	212-220
H1B				105-115		117-127	128-141	141-147	148-150	151-154	155-156	156-159	160-166	167-162	173-176	181-212	213	215
FAS	59-74	84-126				152-159	163-192	196, 198	199-201	202-207					208	209-217	218-223	224-227
FAN		120-137		150-160	169-172	174-184	187-230
	UNITS THAT WERE DRY SIEVED AND SAMPLED FOR PLANT REMAINS USING SMALL-SCALE BUCKET FLOTATION IN 1968
WITH BOLD ARE MARKED THE GROUPS OF EXCAVATION UNITS THAT CONTAINED SAMPLES WITH WOOD CHARCOAL MACRO-REMAINS ANALYZED IN THE PRESENT STUDY
