# Supplementary material for: The impact of environmental change on Palaeolithic and Mesolithic plant use and the transition to agriculture at Franchthi Cave, Greece
Source: PLoS One. 2018 Nov 20;13(11):e0207805. doi: 10.1371/journal.pone.0207805 (PMC6245798; doi:10.1371/journal.pone.0207805)
Supplement: S2 Data File — (XLSX) [file pone.0207805.s002.xlsx]

## Sheet: CHARCOAL STRATIGRAPHY UNITS
Data file S2. Definition of the Charcoal Stratigraphy Units (CSUs) used for constructing the FC anthracological diagram
No.	Charcoal stratigraphy unit (CSU)*	Lithostratigraphic units/FC strata (following [11] : Farrand 2000] )	Justification for grouping**
Unit 1	H1A:219-212	R	Low charcoal counts - treated as a single CSU (Stratum R)
Unit 2	H1A:210-205	S1	Low charcoal counts - treated as a single CSU (Stratum S1)
Unit 3	H1A:200	S2	Below 199
Unit 4	H1A:199	S2	Below 198-197
Unit 5	H1A:198-197	S2	Contiguous excavation units
Unit 6	H1A:195-196	S2	Contiguous excavation units
Unit 7	H1A:194, 193-192	S2	Contiguous excavation units (193-192; position of 194 is uncertain but had only 1 identified charcoal fragment)
Unit 8	H1A:191-190	S2	Cross-cutting excavation units
Unit 9	H1A:189-187	T1-T2	S2-T1/T2 boundary; cross-cutting excavation units
Unit 10	H1A:183	T1-T2	Below 181
Unit 11	H1A:181	T3	Below 180
Unit 12	H1A:180	T3	Below 179
Unit 13	H1A:179	T3	Below 178-177
Unit 14	H1A:178-177	T3	Cross-cutting excavation units
Unit 15	H1A:176	T3	Below 175
Unit 16	H1A:175	T3	Below 174
Unit 17	H1A:174	U	Below 173
Unit 18	H1A:173	U	Below 172-171
Unit 19	H1A:172-171	U	Contiguous excavation units
Unit 20	H1A:170-168	U & V	Contiguous and cross-cutting excavation units - Major charcoal stratigraphy boundary (permanent drop in Juniperus charcoal frequencies)
Unit 21	H1A:167-166	V	Contiguous excavation units
Unit 22	H1A:165	V	Below 164
Unit 23	H1A:164	V	Below 162-161
Unit 24	H1A:162-161	V	Contiguous excavation units
Unit 25	H1A:160-158	W1	Low charcoal counts (pre-1971 retrieval of plant remains) - Stratum W1
Unit 26	H1A:155-145	W2	Low charcoal counts (pre-1971 retrieval of plant remains) - Lower half of stratum W2
Unit 27	H1A:144-132	W2	Low charcoal counts (pre-1971 retrieval of plant remains) - Upper half of stratum W2
Unit 28	FAS:175	W2	Below 174 - 1 of only 3 samples available from trench FAS/stratum W2
Unit 29	FAS:174	W2	Below 173 - 1 of only 3 samples available from trench FAS/stratum W2
Unit 30	FAS:173	W2	Above 174 - 1 of only 3 samples available from trench FAS/stratum W2
Unit 31	H1A:109-100	X2	Including units 109-100; non-continuous/uncertain stratigraphic succession within H1A Stratum X2 - Treated as a single charcoal stratigraphy unit (corresponding to part of Cultural Phase VIII)
Unit 32	FAS:126-117 (N.II)	Y2	Including units 126-117; non-continuous stratigraphic succession - Treated as a single CSU (identified as part of Cultural Phase N.II - Middle Neolithic)
Unit 33	FAS:113-82 (N.IV)	Y2	Including units 113-82; non-continuous stratigraphic succession - Treated as a single CSU (identified as part of Cultural Phase N.IV - Late Neolithic)
Unit 34	FAS:76-75 (N.V.1)	?	Including units 76-75; unknown lithostratigraphic allocation - Treated as a single CSU (identified as part of Cultural Phase N.V.1 - Final Neolithic)
Unit 35	FAS:73 (N.V.2)	Y3	Including unit 73; only sample available from stratum Y3 (identified as part of Cultural Phase N.V.2 - Final Neolithic)
		* For full listings of all excavation units from which wood charcoal specimens were available for analysis see Data File S1(A)
		** The definition of CSUs nos. 3-24 & 28-31 draws on the information provided in the schematic sections published by Farrand 2000 [11] : Plates 32-33, 35-36.
									Total ID = total number of botanically identified charcoal fragments (excluding indet charcoal fragments, and bark fragments)
									For a narrative explanation of the allocation of individual units to charcoal phases see Data Analysis section of the online supplement file (numerical data can be found in tabs 2-3 of this spreadsheet).
