# Supplementary material for: The impact of environmental change on Palaeolithic and Mesolithic plant use and the transition to agriculture at Franchthi Cave, Greece
Source: PLoS One. 2018 Nov 20;13(11):e0207805. doi: 10.1371/journal.pone.0207805 (PMC6245798; doi:10.1371/journal.pone.0207805)
Supplement: S3 Data File — (XLSX) [file pone.0207805.s003.xlsx]

## Sheet: CHARCOAL_DIAGRAM BASELINE DATA
Data file S3. Baseline data for the FC anthracological diagram: absolute and percentage charcoal fragment counts of FC CSUs grouped by Charcoal Phase (C-Phase)
	C-Phase 1							C-Phase 2a			C-Phase 2b				C-Phase 3					C-Phase 4a		C-Phase 4b			C-Phase 4c			C-Phase 4d			C-Phase 4e	C-Phase 5
CSU	H1A:219-212	H1A:210-205	H1A:200	H1A:199	H1A:198-197	H1A:196-195	H1A:194-192	H1A:191-190	H1A:189-187	H1A:183	H1A:181	H1A:180	H1A:179	H1A:178-177	H1A:176	H1A:175	H1A:174	H1A:173	H1A:172-171	H1A:170-168	H1A:167-166	H1A:165	H1A:164	H1A:161-162	H1A:160-158	H1A:155-145	H1A:144-132	FAS:175	FAS:174	FAS:173	H1A (VIII)	FAS (N.II)	FAS (N.IV)	FAS (N.V.1)	FAS (N.V.2)	Total
Juniperus	4	20	24	47	106	56	25	39	21	25	3	7	5	14	20	30	24	36	52	19	10	0	0	0	0	0	0	0	0	0	0	0	5	0	0	592
Amygdalus	0	8	4	22	77	14	17	42	30	52	12	36	66	108	37	66	75	87	98	152	61	19	77	65	12	77	70	62	115	63	109	117	18	25	28	1921
Prunus DP	0	0	0	0	1	0	0	0	0	0	0	0	0	0	0	0	0	0	0	1	0	2	1	0	0	2	2	6	6	0	15	4	3	1	0	44
Prunoideae	1	1	1	1	2	4	0	5	0	2	0	5	0	0	0	0	0	10	0	5	0	1	0	0	2	25	37	27	9	12	103	54	11	4	12	334
Maloideae	0	0	0	0	0	0	0	0	0	1	1	0	3	7	3	4	1	2	0	110	87	61	123	80	4	22	2	84	91	56	19	59	65	65	62	1012
Phillyrea/ Rhamnus	0	0	0	0	0	0	0	0	0	0	0	0	0	0	0	0	0	0	0	5	10	6	11	12	1	1	0	0	0	0	1	48	50	21	29	195
Pistacia	0	0	0	0	0	0	0	0	0	0	0	0	0	1	0	0	0	0	0	0	2	1	0	3	1	1	10	1	1	0	0	27	10	0	11	69
Acer	0	0	0	0	0	0	0	0	0	0	0	0	0	0	0	0	0	0	0	0	0	0	0	0	0	0	0	0	0	0	0	4	0	0	0	4
Quercus E	0	0	0	0	0	0	0	0	2	0	0	0	0	0	0	0	0	0	0	0	0	0	0	0	1	0	0	0	0	0	1	15	68	5	31	123
Quercus D	0	0	0	0	0	0	0	0	0	0	0	0	0	0	0	0	0	0	0	0	0	0	0	0	0	0	0	0	0	0	2	22	12	1	34	71
Arbutus	1	0	0	0	0	0	0	0	0	0	0	0	0	0	0	0	0	0	0	0	0	0	0	0	0	0	0	0	0	0	0	10	15	1	16	43
cf. Labiatae	0	0	0	0	0	0	0	0	0	0	0	0	0	0	0	0	0	0	0	0	0	0	0	1	0	0	0	0	1	0	0	0	0	0	1	3
Ficus	0	0	0	0	0	0	0	0	0	0	0	0	0	0	0	0	0	0	0	0	0	0	0	0	0	0	0	0	0	0	0	0	0	0	2	2
Tamarix	0	0	0	0	0	0	0	0	0	0	0	0	0	0	0	0	0	1	0	0	0	0	0	0	0	0	0	0	0	0	0	0	0	0	0	1
Fraxinus	0	0	0	0	0	0	0	0	0	0	0	0	0	0	0	0	0	0	0	0	0	0	0	0	0	0	0	0	0	0	0	0	2	0	0	2
Platanus	0	0	0	0	0	0	0	0	0	0	0	0	0	0	0	0	0	0	0	0	0	0	0	0	0	0	0	0	0	0	0	0	4	0	0	4
Total ID (NISP)	6	29	29	70	186	74	42	86	53	80	16	48	74	130	60	100	100	136	150	292	170	90	212	161	21	128	121	180	223	131	250	360	263	123	226	4420
	C-Phase 1							C-Phase 2a			C-Phase 2b				C-Phase 3					C-Phase 4a		C-Phase 4b			C-Phase 4c			C-Phase 4d			C-Phase 4e	C-Phase 5
CSU	H1A:219-212	H1A:210-205	H1A:200	H1A:199	H1A:198-197	H1A:196-195	H1A:194-192	H1A:191-190	H1A:189-187	H1A:183	H1A:181	H1A:180	H1A:179	H1A:178-177	H1A:176	H1A:175	H1A:174	H1A:173	H1A:172-171	H1A:170-168	H1A:167-166	H1A:165	H1A:164	H1A:161-162	H1A:160-158	H1A:155-145	H1A:144-132	FAS:175	FAS:174	FAS:173	H1A (VIII)	FAS (N.II)	FAS (N.IV)	FAS (N.V.1)	FAS (N.V.2)	Total assemblage
Juniperus	0.666667	0.689655	0.827586	0.671429	0.569892	0.756757	0.595238	0.453488	0.396226	0.3125	0.1875	0.145833	0.0675676	0.107692	0.333333	0.3	0.24	0.264706	0.346667	0.0650685	0.0588235	0	0	0	0	0	0	0	0	0	0	0	0.0190114	0	0	0.133937
Amygdalus	0	0.275862	0.137931	0.314286	0.413978	0.189189	0.404762	0.488372	0.566038	0.65	0.75	0.75	0.891892	0.830769	0.616667	0.66	0.75	0.639706	0.653333	0.520548	0.358824	0.211111	0.363208	0.403727	0.571429	0.601562	0.578512	0.344444	0.515695	0.480916	0.436	0.325	0.0684411	0.203252	0.123894	0.434615
Prunus DP	0	0	0	0	0.00537634	0	0	0	0	0	0	0	0	0	0	0	0	0	0	0.00342466	0	0.0222222	0.00471698	0	0	0.015625	0.0165289	0.0333333	0.0269058	0	0.06	0.0111111	0.0114068	0.00813008	0	0.00995475
Prunoideae	0.166667	0.0344828	0.0344828	0.0142857	0.0107527	0.0540541	0	0.0581395	0	0.025	0	0.104167	0	0	0	0	0	0.0735294	0	0.0171233	0	0.0111111	0	0	0.0952381	0.195312	0.305785	0.15	0.0403587	0.0916031	0.412	0.15	0.0418251	0.0325203	0.0530973	0.0755656
Maloideae	0	0	0	0	0	0	0	0	0	0.0125	0.0625	0	0.0405405	0.0538462	0.05	0.04	0.01	0.0147059	0	0.376712	0.511765	0.677778	0.580189	0.496894	0.190476	0.171875	0.0165289	0.466667	0.408072	0.427481	0.076	0.163889	0.247148	0.528455	0.274336	0.228959
Phillyrea/ Rhamnus	0	0	0	0	0	0	0	0	0	0	0	0	0	0	0	0	0	0	0	0.0171233	0.0588235	0.0666667	0.0518868	0.0745342	0.047619	0.0078125	0	0	0	0	0.004	0.133333	0.190114	0.170732	0.128319	0.0441176
Pistacia	0	0	0	0	0	0	0	0	0	0	0	0	0	0.00769231	0	0	0	0	0	0	0.0117647	0.0111111	0	0.0186335	0.047619	0.0078125	0.0826446	0.00555556	0.0044843	0	0	0.075	0.0380228	0	0.0486726	0.0156109
Acer	0	0	0	0	0	0	0	0	0	0	0	0	0	0	0	0	0	0	0	0	0	0	0	0	0	0	0	0	0	0	0	0.0111111	0	0	0	0.000904977
Quercus E	0	0	0	0	0	0	0	0	0.0377358	0	0	0	0	0	0	0	0	0	0	0	0	0	0	0	0.047619	0	0	0	0	0	0.004	0.0416667	0.258555	0.0406504	0.137168	0.0278281
Quercus D	0	0	0	0	0	0	0	0	0	0	0	0	0	0	0	0	0	0	0	0	0	0	0	0	0	0	0	0	0	0	0.008	0.0611111	0.0456274	0.00813008	0.150442	0.0160633
Arbutus	0.166667	0	0	0	0	0	0	0	0	0	0	0	0	0	0	0	0	0	0	0	0	0	0	0	0	0	0	0	0	0	0	0.0277778	0.0570342	0.00813008	0.0707965	0.00972851
cf. Labiatae	0	0	0	0	0	0	0	0	0	0	0	0	0	0	0	0	0	0	0	0	0	0	0	0.00621118	0	0	0	0	0.0044843	0	0	0	0	0	0.00442478	0.000678733
Ficus	0	0	0	0	0	0	0	0	0	0	0	0	0	0	0	0	0	0	0	0	0	0	0	0	0	0	0	0	0	0	0	0	0	0	0.00884956	0.000452489
Tamarix	0	0	0	0	0	0	0	0	0	0	0	0	0	0	0	0	0	0.00735294	0	0	0	0	0	0	0	0	0	0	0	0	0	0	0	0	0	0.000226244
Fraxinus	0	0	0	0	0	0	0	0	0	0	0	0	0	0	0	0	0	0	0	0	0	0	0	0	0	0	0	0	0	0	0	0	0.00760456	0	0	0.000452489
Platanus	0	0	0	0	0	0	0	0	0	0	0	0	0	0	0	0	0	0	0	0	0	0	0	0	0	0	0	0	0	0	0	0	0.0152091	0	0	0.000904977
Total	1	1	1	1	1	1	1	1	1	1	1	1	1	1	1	1	1	1	1	1	1	1	1	1	1	1	1	1	1	1	1	1	1	1	1	1
NISP=Number of Identified SPecimens
CSU=Charcoal Stratigraphy Unit
Charcoal counts exclude Quercus spp fragments (i.e. charcoal fragments identified as oak that could not be positively classified as deciduous or evergreen oak due to their very small size and poor preservation)
Absolute and percentage charcoal fragment counts marked in red represent likely contaminants from stratigraphically later excavation units/strata
