# Supplementary material for: The impact of environmental change on Palaeolithic and Mesolithic plant use and the transition to agriculture at Franchthi Cave, Greece
Source: PLoS One. 2018 Nov 20;13(11):e0207805. doi: 10.1371/journal.pone.0207805 (PMC6245798; doi:10.1371/journal.pone.0207805)
Supplement: S4 Data File — (A) Dendroanthracological data for 1344 charcoal fragments from trenches H1A and FAS; (B-1) Results of Multiple Correspondence Analysis (MCA) run on dendroanthracological features on all fragments: eigenvalues, percentage of variance and cumulative percentage of variance for each dimension; (B-2) Results of Multiple Correspondence Analysis (MCA) run on dendroanthracological features: contribution of variables to dimensions, and cos2 values. (XLSX) [file pone.0207805.s004.xlsx]

## Sheet: (A) DENDRO ALL_DATA
Data File S4(A). Dendroanthracological data for 1344 charcoal fragments from trenches H1A and FAS
Charcoal Phase	Identifier*	Taxon	CD**	Resin/G	F-Hyph	Scar/Cal	NR/FalseR
P5	FAS. 75. 2	Maloideae	1	0	1	1	0
P5	FAS.101. 1	Quercus E	1	0	1	0	0		*Identifier format = Trench. Exca unit no. Fragment no
P5	FAS.101. 2	Maloideae	1	0	1	0	0
P5	FAS.101. 3	Maloideae	1	0	1	0	0		1=present
P5	FAS.101. 6	Phill/Rha	3	0	1	0	0		0=absent
P5	FAS.101. 7	Phill/Rha	3	1	0	0	0
P5	FAS.112. 2	Phill/Rha	1	0	0	0	0		**CD=Curvature Degree
P5	FAS.112. 5	Amygdalus	1	0	0	0	0		1=not curved
P5	FAS.112. 10	Maloideae	1	0	0	0	0		2=slightly curved
P5	FAS.112. 18	Phill/Rha	1	0	0	0	0		3=strongly curved
P5	FAS.112. 28	Maloideae	1	0	0	0	0
P5	FAS.112. 31	Maloideae	1	0	0	0	0		Resin/G=Trauma resin/gum ducts
P5	FAS.112. 38	Maloideae	1	0	0	0	0		F-Hyph=Fungal hyphae
P5	FAS.112. 39	Maloideae	1	0	0	0	0		Scar/Cal=Scar/Callus tissue
P5	FAS.112. 40	Arbutus	1	0	0	0	0		NR/FalseR= narrow/false rings
P5	FAS.112. 41	Maloideae	1	0	0	0	0
P5	FAS.112. 44	Phill/Rha	1	0	0	0	0
P5	FAS.112. 48	Quercus E	1	0	0	0	0
P5	FAS.112. 49	Phill/Rha	1	0	0	0	0
P5	FAS.112. 52	Phill/Rha	1	0	0	0	0
P5	FAS.112. 59	Maloideae	1	0	0	0	0
P5	FAS.112. 61	Phill/Rha	1	0	0	0	0
P5	FAS.112. 62	Quercus E	1	0	0	0	0
P5	FAS.112. 64	Maloideae	1	0	0	0	0
P5	FAS.112. 70	Maloideae	1	0	0	0	0
P5	FAS.112. 71	Quercus E	1	0	0	0	0
P5	FAS.112. 72	Maloideae	1	0	0	0	0
P5	FAS.112. 73	Arbutus	1	0	0	0	0
P5	FAS.112. 79	Maloideae	1	0	0	0	0
P5	FAS.112. 81	Quercus E	1	0	0	0	0
P5	FAS.112. 83	Maloideae	1	0	0	0	0
P5	FAS.112. 84	Quercus E	1	0	0	0	0
P5	FAS.112. 85	Amygdalus	1	0	0	1	0
P5	FAS.112. 89	Phill/Rha	1	0	0	0	0
P5	FAS.112. 90	Arbutus	1	0	0	0	0
P5	FAS.112. 97	Quercus E	1	0	0	0	0
P5	FAS.112. 98	Maloideae	1	0	0	0	0
P5	FAS.112. 101	Quercus E	1	0	0	0	0
P5	FAS.112. 102	Quercus E	1	0	0	0	0
P5	FAS.112. 107	Phill/Rha	1	0	0	0	0
P5	FAS.112. 108	Quercus E	1	0	0	0	0
P5	FAS.112. 110	Maloideae	1	0	0	0	0
P5	FAS.112. 112	Quercus E	1	0	0	0	0
P5	FAS.112. 113	Quercus E	1	0	0	0	0
P5	FAS.112. 114	Arbutus	1	0	0	0	0
P5	FAS.112. 115	Maloideae	1	0	0	0	0
P5	FAS.112. 118	Maloideae	1	0	0	0	0
P5	FAS.112. 120	Maloideae	1	0	0	0	0
P5	FAS.112. 123	Phill/Rha	1	0	0	0	0
P5	FAS.112. 129	Maloideae	1	0	0	0	0
P5	FAS.112. 134	Quercus D	1	0	0	0	0
P5	FAS.112. 1	Phill/Rha	2	0	0	0	0
P5	FAS.112. 3	Phill/Rha	2	0	0	0	0
P5	FAS.112. 36	Phill/Rha	2	0	0	0	0
P5	FAS.112. 56	Phill/Rha	2	0	0	0	0
P5	FAS.112. 66	Quercus E	2	0	0	0	0
P5	FAS.112. 119	Quercus E	2	0	0	0	0
P5	FAS.112. 122	Quercus E	2	0	0	0	0
P5	FAS.112. 138	Quercus E	2	0	0	0	0
P5	FAS.112. 144	Maloideae	2	0	0	0	0
P5	FAS.112. 109	Maloideae	3	0	0	0	0
P5	FAS.112. 136	Maloideae	3	0	0	0	0
P5	FAS.112. 4	Quercus E	1	0	1	0	0
P5	FAS.112. 6	Quercus E	1	0	1	0	0
P5	FAS.112. 7	Maloideae	1	0	1	0	0
P5	FAS.112. 8	Maloideae	1	0	1	0	0
P5	FAS.112. 9	Maloideae	1	0	1	0	0
P5	FAS.112. 11	Pistacia	1	0	1	0	0
P5	FAS.112. 12	Quercus E	1	0	1	0	0
P5	FAS.112. 13	Phill/Rha	1	0	1	0	0
P5	FAS.112. 15	Phill/Rha	1	0	1	0	0
P5	FAS.112. 16	Quercus E	1	0	1	0	0
P5	FAS.112. 19	Amygdalus	1	0	1	0	0
P5	FAS.112. 20	Maloideae	1	0	1	0	0
P5	FAS.112. 21	Maloideae	1	0	1	0	0
P5	FAS.112. 23	Phill/Rha	1	0	1	0	0
P5	FAS.112. 24	Phill/Rha	1	0	1	0	0
P5	FAS.112. 25	Phill/Rha	1	0	1	0	0
P5	FAS.112. 26	Quercus E	1	0	1	0	0
P5	FAS.112. 27	Amygdalus	1	0	1	0	0
P5	FAS.112. 29	Platanus	1	0	1	0	0
P5	FAS.112. 32	Arbutus	1	0	1	0	0
P5	FAS.112. 33	Phill/Rha	1	0	1	0	0
P5	FAS.112. 35	Quercus E	1	0	1	0	0
P5	FAS.112. 42	Phill/Rha	1	0	1	0	0
P5	FAS.112. 43	Maloideae	1	0	1	0	0
P5	FAS.112. 58	Quercus E	1	0	1	0	0
P5	FAS.112. 60	Maloideae	1	0	1	0	0
P5	FAS.112. 65	Phill/Rha	1	0	1	0	0
P5	FAS.112. 74	Quercus E	1	0	1	0	0
P5	FAS.112. 75	Quercus E	1	0	1	0	0
P5	FAS.112. 76	Quercus E	1	0	1	0	0
P5	FAS.112. 77	Quercus E	1	0	1	0	0
P5	FAS.112. 86	Phill/Rha	1	0	1	0	0
P5	FAS.112. 88	Platanus	1	0	1	0	0
P5	FAS.112. 96	Pistacia	1	0	1	0	0
P5	FAS.112. 99	Platanus	1	0	1	0	0
P5	FAS.112. 100	Platanus	1	0	1	0	0
P5	FAS.112. 106	Maloideae	1	0	1	0	0
P5	FAS.112. 111	Amygdalus	1	0	1	0	0
P5	FAS.112. 117	Arbutus	1	0	1	0	0
P5	FAS.112. 127	Arbutus	1	0	1	0	0
P5	FAS.112. 14	Phill/Rha	2	0	1	0	0
P5	FAS.112. 17	Phill/Rha	2	0	1	0	0
P5	FAS.112. 80	Quercus D	2	0	1	0	0
P5	FAS.112. 125	Maloideae	2	0	1	0	0
P5	FAS.112. 104	Arbutus	3	0	1	0	0
P5	FAS.112. 121	Pistacia	1	1	1	0	0
P5	FAS.112. 69	Maloideae	3	0	0	0	0
P5	FAS.112. 126	Pistacia	1	0	1	0	0
P5	FAS.112. 131	Maloideae	3	0	1	0	0
P5	FAS.113. 1	Phill/Rha	2	0	0	0	0
P5	FAS.117. 1	Phill/Rha	1	0	0	0	0
P5	FAS.117. 2	Phill/Rha	1	0	0	1	0
P5	FAS.117. 4	Maloideae	1	0	0	0	0
P5	FAS.117. 5	Maloideae	1	0	0	0	0
P5	FAS.117. 7	Phill/Rha	1	0	0	0	0
P5	FAS.117. 8	Maloideae	1	0	0	0	0
P5	FAS.117. 11	Arbutus	1	0	0	0	0
P5	FAS.117. 12	Prunus	1	0	0	0	0
P5	FAS.117. 13	Pistacia	1	0	0	0	0
P5	FAS.117. 16	Phill/Rha	1	0	0	0	0
P5	FAS.117. 18	Quercus D	1	0	0	0	0
P5	FAS.117. 20	Maloideae	1	0	0	0	0
P5	FAS.117. 21	Maloideae	1	0	0	0	0
P5	FAS.117. 3	Phill/Rha	2	0	0	0	0
P5	FAS.117. 6	Phill/Rha	3	0	0	0	0
P5	FAS.117. 10	Amygdalus	1	0	1	0	0
P5	FAS.117. 17	Quercus D	2	0	1	0	0
P5	FAS.117. 19	Arbutus	2	0	1	0	0
P5	FAS.118. 52	Maloideae	1	0	0	0	0
P5	FAS.118. 71	Phill/Rha	1	0	0	0	0
P5	FAS.118. 72	Maloideae	1	0	0	0	0
P5	FAS.118. 3	Amygdalus	2	0	0	0	0
P5	FAS.118. 57	Maloideae	2	0	0	0	0
P5	FAS.118. 34	Maloideae	3	0	0	0	0
P5	FAS.118. 37	Maloideae	3	0	0	0	0
P5	FAS.118. 40	Arbutus	3	0	0	0	0
P5	FAS.118. 7	Amygdalus	1	0	1	0	0
P5	FAS.118. 14	Amygdalus	1	0	1	0	0
P5	FAS.118. 16	Amygdalus	1	0	1	0	0
P5	FAS.118. 38	Phill/Rha	1	0	1	0	0
P5	FAS.118. 53	Phill/Rha	1	0	1	0	0
P5	FAS.118. 61	Amygdalus	1	0	1	0	0
P5	FAS.118. 64	Amygdalus	1	0	1	0	0
P5	FAS.118. 79	Amygdalus	1	0	1	0	0
P5	FAS.118. 89	Amygdalus	1	0	1	0	0
P5	FAS.118. 1	Arbutus	2	0	1	0	0
P5	FAS.118. 2	Maloideae	2	0	1	0	0
P5	FAS.118. 4	Amygdalus	2	0	1	0	0
P5	FAS.118. 5	Amygdalus	2	0	1	0	0
P5	FAS.118. 12	Quercus E	2	0	1	0	0
P5	FAS.118. 19	Phill/Rha	2	0	1	0	0
P5	FAS.118. 20	Phill/Rha	2	0	1	0	0
P5	FAS.118. 28	Quercus E	2	0	1	0	0
P5	FAS.118. 29	Quercus D	2	0	1	0	1
P5	FAS.118. 43	Arbutus	2	0	1	0	0
P5	FAS.118. 44	Amygdalus	2	0	1	0	0
P5	FAS.118. 46	Phill/Rha	2	0	1	0	0
P5	FAS.118. 47	Amygdalus	2	0	1	0	0
P5	FAS.118. 75	Amygdalus	2	0	1	0	0
P5	FAS.118. 87	Amygdalus	2	0	1	0	0
P5	FAS.118. 21	Amygdalus	3	0	1	0	0
P5	FAS.118. 23	Prunus	3	0	1	0	0
P5	FAS.118. 35	Pistacia	1	1	0	0	0
P5	FAS.118. 73	Pistacia	1	1	1	0	0
P5	FAS.118. 85	Pistacia	1	1	1	0	1
P5	FAS.118. 83	Pistacia	2	1	1	0	0
P5	FAS.118. 51	Pistacia	3	1	1	0	0
P5	FAS.118. 9	Quercus E	3	0	1	0	0
P5	FAS.121. 8	Maloideae	1	0	0	0	0
P5	FAS.121. 13	Amygdalus	1	0	0	0	0
P5	FAS.121. 19	Maloideae	1	0	0	0	0
P5	FAS.121. 21	Phill/Rha	1	0	0	0	0
P5	FAS.121. 22	Maloideae	1	0	0	0	0
P5	FAS.121. 33	Maloideae	1	0	0	0	0
P5	FAS.121. 43	Phill/Rha	1	0	0	0	0
P5	FAS.121. 45	Maloideae	1	0	0	0	0
P5	FAS.121. 47	Quercus D	1	0	0	0	0
P5	FAS.121. 48	Amygdalus	1	0	0	0	0
P5	FAS.121. 51	Maloideae	1	0	0	0	0
P5	FAS.121. 53	Amygdalus	1	0	0	0	0
P5	FAS.121. 72	Maloideae	1	0	0	0	0
P5	FAS.121. 77	Phill/Rha	1	0	0	0	0
P5	FAS.121. 82	Maloideae	1	0	0	0	0
P5	FAS.121. 101	Maloideae	1	0	0	0	0
P5	FAS.121. 1	Phill/Rha	2	0	0	0	0
P5	FAS.121. 28	Maloideae	2	0	0	0	0
P5	FAS.121. 37	Maloideae	2	0	0	0	0
P5	FAS.121. 63	Maloideae	2	0	0	0	0
P5	FAS.121. 67	Quercus D	3	0	0	0	1
P5	FAS.121. 2	Quercus E	1	0	1	0	0
P5	FAS.121. 4	Amygdalus	1	0	1	0	1
P5	FAS.121. 5	Maloideae	1	0	1	0	0
P5	FAS.121. 6	Phill/Rha	1	0	1	0	0
P5	FAS.121. 7	Quercus D	1	0	1	1	0
P5	FAS.121. 9	Maloideae	1	0	1	0	0
P5	FAS.121. 10	Maloideae	1	0	1	0	0
P5	FAS.121. 12	Amygdalus	1	0	1	0	1
P5	FAS.121. 16	Amygdalus	1	0	1	0	0
P5	FAS.121. 23	Amygdalus	1	0	1	0	0
P5	FAS.121. 26	Maloideae	1	0	1	1	0
P5	FAS.121. 27	Phill/Rha	1	0	1	0	0
P5	FAS.121. 34	Maloideae	1	0	1	0	0
P5	FAS.121. 35	Amygdalus	1	0	1	0	0
P5	FAS.121. 36	Maloideae	1	0	1	0	0
P5	FAS.121. 42	Phill/Rha	1	0	1	0	0
P5	FAS.121. 44	Phill/Rha	1	0	1	0	0
P5	FAS.121. 49	Phill/Rha	1	0	1	0	0
P5	FAS.121. 50	Amygdalus	1	0	1	0	0
P5	FAS.121. 52	Phill/Rha	1	0	1	0	0
P5	FAS.121. 56	Phill/Rha	1	0	1	0	0
P5	FAS.121. 59	Quercus D	1	0	1	0	0
P5	FAS.121. 60	Quercus D	1	0	1	0	0
P5	FAS.121. 61	Amygdalus	1	0	1	0	0
P5	FAS.121. 64	Pistacia	1	0	1	0	1
P5	FAS.121. 66	Maloideae	1	0	1	0	0
P5	FAS.121. 70	Quercus D	1	0	1	0	1
P5	FAS.121. 74	Maloideae	1	0	1	1	0
P5	FAS.121. 78	Maloideae	1	0	1	0	0
P5	FAS.121. 83	Phill/Rha	1	0	1	0	0
P5	FAS.121. 84	Phill/Rha	1	0	1	0	0
P5	FAS.121. 85	Amygdalus	1	0	1	0	1
P5	FAS.121. 88	Amygdalus	1	0	1	1	0
P5	FAS.121. 92	Quercus D	1	0	1	0	0
P5	FAS.121. 95	Maloideae	1	0	1	0	0
P5	FAS.121. 15	Phill/Rha	2	0	1	0	0
P5	FAS.121. 20	Amygdalus	2	0	1	0	0
P5	FAS.121. 24	Maloideae	2	0	1	0	0
P5	FAS.121. 30	Maloideae	2	0	1	0	0
P5	FAS.121. 32	Amygdalus	2	0	1	0	0
P5	FAS.121. 38	Phill/Rha	2	0	1	0	0
P5	FAS.121. 62	Phill/Rha	2	0	1	0	0
P5	FAS.121. 69	Maloideae	2	0	1	0	0
P5	FAS.121. 75	Amygdalus	2	0	1	0	0
P5	FAS.121. 76	Amygdalus	2	0	1	0	1
P5	FAS.121. 79	Maloideae	2	0	1	0	0
P5	FAS.121. 81	Phill/Rha	2	0	1	0	0
P5	FAS.121. 87	Phill/Rha	2	0	1	0	0
P5	FAS.121. 89	Quercus D	2	0	1	0	0
P5	FAS.121. 93	Quercus D	2	0	1	0	1
P5	FAS.121. 98	Quercus D	2	0	1	0	0
P5	FAS.121. 14	Amygdalus	3	0	1	0	0
P5	FAS.121. 96	Phill/Rha	1	1	0	0	0
P5	FAS.121. 80	Pistacia	1	1	1	0	0
P5	FAS.121. 99	Amygdalus	2	1	1	0	0
P5	FAS.121. 39	Phill/Rha	3	0	1	0	0
P5	FAS.121. 65	Amygdalus	3	0	1	0	0
P5	FAS.124. 4	Amygdalus	1	0	0	0	0
P5	FAS.124. 33	Quercus D	1	0	0	0	0
P5	FAS.124. 43	Phill/Rha	1	0	0	0	0
P5	FAS.124. 49	Amygdalus	1	0	0	0	0
P5	FAS.124. 66	Amygdalus	1	0	0	0	0
P5	FAS.124. 70	Maloideae	1	0	0	0	0
P5	FAS.124. 7	Amygdalus	1	0	1	0	0
P5	FAS.124. 13	Quercus E	1	0	1	0	1
P5	FAS.124. 27	Amygdalus	1	0	1	0	0
P5	FAS.124. 29	Quercus D	1	0	1	0	0
P5	FAS.124. 35	Amygdalus	1	0	1	0	0
P5	FAS.124. 36	Amygdalus	1	0	1	0	0
P5	FAS.124. 41	Phill/Rha	1	0	1	0	0
P5	FAS.124. 54	Amygdalus	1	0	1	0	0
P5	FAS.124. 58	Quercus D	1	0	1	0	0
P5	FAS.124. 68	Amygdalus	1	0	1	0	0
P5	FAS.124. 72	Maloideae	1	0	1	0	0
P5	FAS.124. 2	Phill/Rha	2	0	1	0	0
P5	FAS.124. 3	Phill/Rha	2	0	1	0	0
P5	FAS.124. 5	Maloideae	2	0	1	0	0
P5	FAS.124. 9	Amygdalus	2	0	1	0	0
P5	FAS.124. 12	Maloideae	2	0	1	0	0
P5	FAS.124. 15	Amygdalus	2	0	1	0	0
P5	FAS.124. 17	Amygdalus	2	0	1	0	0
P5	FAS.124. 26	Quercus E	2	0	1	0	0
P5	FAS.124. 51	Phill/Rha	2	0	1	0	0
P5	FAS.124. 16	Amygdalus	3	0	1	0	0
P5	FAS.124. 22	Amygdalus	3	0	1	0	0
P5	FAS.126. 34	Amygdalus	1	0	0	0	0
P5	FAS.126. 59	Amygdalus	1	0	0	0	0
P5	FAS.126. 27	Amygdalus	3	0	0	0	0
P5	FAS.126. 33	Amygdalus	3	0	0	0	0
P5	FAS.126. 1	Amygdalus	1	0	1	0	0
P5	FAS.126. 4	Amygdalus	1	0	1	0	0
P5	FAS.126. 5	Pistacia	1	0	1	0	0
P5	FAS.126. 6	Amygdalus	1	0	1	0	0
P5	FAS.126. 7	Amygdalus	1	0	1	0	0
P5	FAS.126. 8	Pistacia	1	0	1	0	0
P5	FAS.126. 10	Amygdalus	1	0	1	0	0
P5	FAS.126. 11	Pistacia	1	0	1	0	1
P5	FAS.126. 14	Pistacia	1	0	1	0	0
P5	FAS.126. 15	Quercus E	1	0	1	0	0
P5	FAS.126. 17	Maloideae	1	0	1	0	0
P5	FAS.126. 19	Amygdalus	1	0	1	0	0
P5	FAS.126. 20	Amygdalus	1	0	1	0	0
P5	FAS.126. 25	Amygdalus	1	0	1	0	0
P5	FAS.126. 26	Amygdalus	1	0	1	0	0
P5	FAS.126. 29	Amygdalus	1	0	1	0	0
P5	FAS.126. 30	Amygdalus	1	0	1	0	0
P5	FAS.126. 31	Amygdalus	1	0	1	0	0
P5	FAS.126. 35	Quercus E	1	0	1	0	0
P5	FAS.126. 36	Amygdalus	1	0	1	0	0
P5	FAS.126. 38	Quercus E	1	0	1	0	0
P5	FAS.126. 39	Quercus E	1	0	1	0	0
P5	FAS.126. 40	Quercus E	1	0	1	0	0
P5	FAS.126. 42	Maloideae	1	0	1	0	0
P5	FAS.126. 43	Pistacia	1	0	1	0	0
P5	FAS.126. 45	Quercus E	1	0	1	0	0
P5	FAS.126. 46	Amygdalus	1	0	1	0	0
P5	FAS.126. 53	Amygdalus	1	0	1	0	0
P5	FAS.126. 54	Maloideae	1	0	1	0	0
P5	FAS.126. 60	Maloideae	1	0	1	0	0
P5	FAS.126. 65	Amygdalus	1	0	1	0	0
P5	FAS.126. 67	Maloideae	1	0	1	0	0
P5	FAS.126. 93	Amygdalus	1	0	1	0	0
P5	FAS.126. 96	Quercus D	1	0	1	0	1
P5	FAS.126. 100	Amygdalus	1	0	1	0	0
P5	FAS.126. 28	Amygdalus	2	0	1	0	0
P5	FAS.126. 47	Amygdalus	2	0	1	0	0
P5	FAS.126. 48	Amygdalus	2	0	1	0	0
P5	FAS.126. 52	Amygdalus	2	0	1	0	0
P5	FAS.126. 61	Amygdalus	2	0	1	0	0
P5	FAS.126. 69	Amygdalus	2	0	1	0	0
P5	FAS.126. 70	Amygdalus	2	0	1	0	0
P5	FAS.126. 73	Amygdalus	2	0	1	0	0
P5	FAS.126. 77	Amygdalus	2	0	1	0	0
P5	FAS.126. 78	Amygdalus	2	0	1	0	0
P5	FAS.126. 81	Amygdalus	2	0	1	0	0
P5	FAS.126. 98	Phill/Rha	2	0	1	0	0
P5	FAS.126. 13	Prunus	3	0	1	0	0
P5	FAS.126. 62	Amygdalus	3	0	1	0	0
P5	FAS.126. 63	Amygdalus	3	0	1	0	0
P5	FAS.126. 64	Amygdalus	3	0	1	0	0
P5	FAS.126. 79	Maloideae	3	0	1	0	0
P5	FAS.126. 18	Amygdalus	3	0	1	0	0
P4d	FAS.173. 5	Maloideae	1	0	0	0	0
P4d	FAS.173. 13	Maloideae	1	0	0	0	0
P4d	FAS.173. 16	Maloideae	1	0	0	0	0
P4d	FAS.173. 25	Maloideae	1	0	0	0	0
P4d	FAS.173. 29	Maloideae	1	0	0	0	0
P4d	FAS.173. 31	Maloideae	1	0	0	0	0
P4d	FAS.173. 32	Maloideae	1	0	0	0	0
P4d	FAS.173. 35	Maloideae	1	0	0	0	0
P4d	FAS.173. 39	Maloideae	1	0	0	0	0
P4d	FAS.173. 42	Maloideae	1	0	0	0	0
P4d	FAS.173. 49	Maloideae	1	0	0	0	0
P4d	FAS.173. 63	Maloideae	1	0	0	0	0
P4d	FAS.173. 68	Maloideae	1	0	0	0	0
P4d	FAS.173. 70	Maloideae	1	0	0	0	0
P4d	FAS.173. 85	Amygdalus	1	0	0	0	0
P4d	FAS.173. 37	Amygdalus	2	0	0	0	1
P4d	FAS.173. 38	Maloideae	2	0	0	0	0
P4d	FAS.173. 45	Maloideae	2	0	0	0	0
P4d	FAS.173. 48	Maloideae	2	0	0	0	0
P4d	FAS.173. 50	Maloideae	2	0	0	0	0
P4d	FAS.173. 57	Maloideae	2	0	0	0	0
P4d	FAS.173. 6	Amygdalus	1	0	1	0	0
P4d	FAS.173. 7	Amygdalus	1	0	1	0	0
P4d	FAS.173. 8	Maloideae	1	0	1	0	0
P4d	FAS.173. 11	Maloideae	1	0	1	0	0
P4d	FAS.173. 14	Amygdalus	1	0	1	0	0
P4d	FAS.173. 17	Maloideae	1	0	1	0	0
P4d	FAS.173. 18	Maloideae	1	0	1	0	0
P4d	FAS.173. 26	Amygdalus	1	0	1	0	0
P4d	FAS.173. 30	Amygdalus	1	0	1	0	0
P4d	FAS.173. 33	Maloideae	1	0	1	0	0
P4d	FAS.173. 36	Amygdalus	1	0	1	0	0
P4d	FAS.173. 43	Amygdalus	1	0	1	0	0
P4d	FAS.173. 51	Amygdalus	1	0	1	0	0
P4d	FAS.173. 53	Maloideae	1	0	1	0	0
P4d	FAS.173. 56	Maloideae	1	0	1	0	0
P4d	FAS.173. 62	Maloideae	1	0	1	0	0
P4d	FAS.173. 65	Maloideae	1	0	1	0	0
P4d	FAS.173. 66	Amygdalus	1	0	1	0	0
P4d	FAS.173. 69	Maloideae	1	0	1	0	0
P4d	FAS.173. 71	Amygdalus	1	0	1	0	0
P4d	FAS.173. 72	Maloideae	1	0	1	0	0
P4d	FAS.173. 73	Maloideae	1	0	1	0	0
P4d	FAS.173. 74	Maloideae	1	0	1	0	0
P4d	FAS.173. 76	Amygdalus	1	0	1	0	0
P4d	FAS.173. 77	Maloideae	1	0	1	0	0
P4d	FAS.173. 84	Maloideae	1	0	1	0	0
P4d	FAS.173. 86	Maloideae	1	0	1	0	0
P4d	FAS.173. 87	Maloideae	1	0	1	0	0
P4d	FAS.173. 88	Maloideae	1	0	1	0	0
P4d	FAS.173. 90	Maloideae	1	0	1	0	0
P4d	FAS.173. 94	Maloideae	1	0	1	0	0
P4d	FAS.173. 96	Maloideae	1	0	1	0	0
P4d	FAS.173. 97	Maloideae	1	0	1	0	0
P4d	FAS.173. 98	Maloideae	1	0	1	0	0
P4d	FAS.173. 99	Maloideae	1	0	1	0	0
P4d	FAS.173. 12	Amygdalus	2	0	1	0	0
P4d	FAS.173. 24	Amygdalus	2	0	1	0	0
P4d	FAS.173. 28	Amygdalus	2	0	1	0	1
P4d	FAS.173. 44	Amygdalus	2	0	1	0	0
P4d	FAS.173. 59	Amygdalus	2	0	1	0	0
P4d	FAS.173. 79	Maloideae	2	0	1	0	0
P4d	FAS.173. 89	Prunus	2	0	1	0	0
P4d	FAS.173. 92	Maloideae	2	0	1	0	0
P4d	FAS.173. 93	Maloideae	2	0	1	0	0
P4d	FAS.173. 1	Amygdalus	3	0	1	0	0
P4d	FAS.173. 3	Amygdalus	3	0	1	0	0
P4d	FAS.173. 9	Amygdalus	3	0	1	0	0
P4d	FAS.173. 10	Prunus	3	0	1	0	0
P4d	FAS.173. 23	Amygdalus	3	0	1	0	0
P4d	FAS.173. 27	Amygdalus	3	0	1	0	0
P4d	FAS.173. 52	Amygdalus	3	0	1	0	0
P4d	FAS.173. 64	Amygdalus	3	0	1	0	0
P4d	FAS.173. 82	Amygdalus	3	0	1	0	0
P4d	FAS.173. 91	Amygdalus	3	0	1	0	0
P4d	FAS.174. 4	Amygdalus	1	0	0	0	0
P4d	FAS.174. 5	Maloideae	1	0	0	0	1
P4d	FAS.174. 13	Maloideae	1	0	0	0	0
P4d	FAS.174. 14	Maloideae	1	0	0	0	0
P4d	FAS.174. 15	Maloideae	1	0	0	0	0
P4d	FAS.174. 18	Amygdalus	1	0	0	0	0
P4d	FAS.174. 46	Maloideae	1	0	0	0	0
P4d	FAS.174. 48	Amygdalus	1	0	0	0	0
P4d	FAS.174. 51	Maloideae	1	0	0	0	0
P4d	FAS.174. 52	Maloideae	1	0	0	0	0
P4d	FAS.174. 54	Maloideae	1	0	0	0	0
P4d	FAS.174. 57	Maloideae	1	0	0	1	0
P4d	FAS.174. 59	Maloideae	1	0	0	0	0
P4d	FAS.174. 66	Maloideae	1	0	0	0	0
P4d	FAS.174. 74	Maloideae	1	0	0	0	0
P4d	FAS.174. 75	Maloideae	1	0	0	0	0
P4d	FAS.174. 83	Maloideae	1	0	0	0	0
P4d	FAS.174. 89	Maloideae	1	0	0	0	0
P4d	FAS.174. 95	Maloideae	1	0	0	0	0
P4d	FAS.174. 12	Prunus	2	0	0	0	0
P4d	FAS.174. 16	Amygdalus	2	0	0	0	0
P4d	FAS.174. 60	Maloideae	2	0	0	0	0
P4d	FAS.174. 78	Maloideae	2	0	0	0	0
P4d	FAS.174. 1	Maloideae	1	0	1	0	1
P4d	FAS.174. 3	Amygdalus	1	0	1	0	0
P4d	FAS.174. 7	Maloideae	1	0	1	0	0
P4d	FAS.174. 10	Amygdalus	1	0	1	0	0
P4d	FAS.174. 19	Maloideae	1	0	1	0	0
P4d	FAS.174. 26	Maloideae	1	0	1	0	0
P4d	FAS.174. 30	Maloideae	1	0	1	0	0
P4d	FAS.174. 35	Amygdalus	1	0	1	0	0
P4d	FAS.174. 38	Maloideae	1	0	1	0	0
P4d	FAS.174. 40	Maloideae	1	0	1	0	0
P4d	FAS.174. 41	Maloideae	1	0	1	0	0
P4d	FAS.174. 42	Amygdalus	1	0	1	0	0
P4d	FAS.174. 47	Amygdalus	1	0	1	0	0
P4d	FAS.174. 56	Amygdalus	1	0	1	0	0
P4d	FAS.174. 65	Maloideae	1	0	1	0	0
P4d	FAS.174. 67	Maloideae	1	0	1	0	1
P4d	FAS.174. 76	Amygdalus	1	0	1	0	0
P4d	FAS.174. 80	Maloideae	1	0	1	0	0
P4d	FAS.174. 11	Amygdalus	2	0	1	0	0
P4d	FAS.174. 20	Amygdalus	2	0	1	0	0
P4d	FAS.174. 22	Prunus	2	0	1	0	0
P4d	FAS.174. 27	Amygdalus	2	0	1	0	0
P4d	FAS.174. 28	Prunus	2	0	1	0	0
P4d	FAS.174. 29	Maloideae	2	0	1	0	1
P4d	FAS.174. 31	Maloideae	2	0	1	0	0
P4d	FAS.174. 32	Amygdalus	2	0	1	0	1
P4d	FAS.174. 36	Amygdalus	2	0	1	0	0
P4d	FAS.174. 37	Amygdalus	2	0	1	1	0
P4d	FAS.174. 62	Amygdalus	2	0	1	0	0
P4d	FAS.174. 63	Maloideae	2	0	1	0	0
P4d	FAS.174. 64	Amygdalus	2	0	1	0	0
P4d	FAS.174. 97	Amygdalus	2	0	1	0	0
P4d	FAS.174. 24	Prunus	3	0	1	0	0
P4d	FAS.174. 25	Amygdalus	3	0	1	0	0
P4d	FAS.174. 53	Amygdalus	3	0	1	0	0
P4d	FAS.174. 55	Amygdalus	3	0	1	0	0
P4d	FAS.174. 69	Prunus	3	0	1	0	0
P4d	FAS.174. 71	Amygdalus	3	0	1	0	0
P4d	FAS.174. 72	Amygdalus	3	0	1	0	0
P4d	FAS.174. 93	Amygdalus	3	0	1	0	0
P4d	FAS.174. 94	Amygdalus	3	0	1	0	0
P4d	FAS.175. 13	Maloideae	1	0	0	0	0
P4d	FAS.175. 19	Maloideae	1	0	0	0	0
P4d	FAS.175. 20	Maloideae	1	0	0	0	0
P4d	FAS.175. 24	Maloideae	1	0	0	0	0
P4d	FAS.175. 40	Maloideae	1	0	0	0	0
P4d	FAS.175. 47	Amygdalus	1	0	0	0	0
P4d	FAS.175. 48	Amygdalus	1	0	0	0	0
P4d	FAS.175. 52	Maloideae	1	0	0	0	0
P4d	FAS.175. 53	Maloideae	1	0	0	0	0
P4d	FAS.175. 59	Maloideae	1	0	0	0	0
P4d	FAS.175. 69	Maloideae	1	0	0	0	0
P4d	FAS.175. 70	Maloideae	1	0	0	0	0
P4d	FAS.175. 86	Maloideae	1	0	0	0	0
P4d	FAS.175. 92	Maloideae	1	0	0	0	0
P4d	FAS.175. 97	Maloideae	1	0	0	0	0
P4d	FAS.175. 112	Amygdalus	1	0	0	0	0
P4d	FAS.175. 120	Maloideae	1	0	0	0	0
P4d	FAS.175. 122	Maloideae	1	0	0	0	0
P4d	FAS.175. 128	Maloideae	1	0	0	0	0
P4d	FAS.175. 136	Maloideae	1	0	0	0	0
P4d	FAS.175. 144	Maloideae	1	0	0	0	0
P4d	FAS.175. 157	Maloideae	1	0	0	0	0
P4d	FAS.175. 159	Maloideae	1	0	0	0	1
P4d	FAS.175. 161	Maloideae	1	0	0	0	0
P4d	FAS.175. 163	Maloideae	1	0	0	0	0
P4d	FAS.175. 164	Maloideae	1	0	0	0	0
P4d	FAS.175. 168	Maloideae	1	0	0	0	0
P4d	FAS.175. 169	Maloideae	1	0	0	0	0
P4d	FAS.175. 181	Maloideae	1	0	0	0	0
P4d	FAS.175. 187	Maloideae	1	0	0	0	0
P4d	FAS.175. 188	Maloideae	1	0	0	0	0
P4d	FAS.175. 191	Maloideae	1	0	0	0	0
P4d	FAS.175. 194	Maloideae	1	0	0	0	0
P4d	FAS.175. 197	Maloideae	1	0	0	0	0
P4d	FAS.175. 200	Maloideae	1	0	0	0	0
P4d	FAS.175. 202	Maloideae	1	0	0	0	0
P4d	FAS.175. 204	Amygdalus	1	0	0	0	0
P4d	FAS.175. 146	Amygdalus	2	0	0	0	0
P4d	FAS.175. 173	Amygdalus	2	0	0	0	0
P4d	FAS.175. 174	Maloideae	2	0	0	0	0
P4d	FAS.175. 178	Amygdalus	2	0	0	0	0
P4d	FAS.175. 198	Prunus	2	0	0	0	0
P4d	FAS.175. 201	Amygdalus	2	0	0	0	0
P4d	FAS.175. 203	Amygdalus	3	0	0	0	0
P4d	FAS.175. 1	Maloideae	1	0	1	0	0
P4d	FAS.175. 2	Amygdalus	1	0	1	0	0
P4d	FAS.175. 3	Amygdalus	1	0	1	0	0
P4d	FAS.175. 4	Maloideae	1	0	1	0	1
P4d	FAS.175. 11	Maloideae	1	0	1	0	0
P4d	FAS.175. 17	Amygdalus	1	0	1	0	0
P4d	FAS.175. 18	Amygdalus	1	0	1	0	0
P4d	FAS.175. 23	Maloideae	1	0	1	0	0
P4d	FAS.175. 25	Maloideae	1	0	1	0	0
P4d	FAS.175. 29	Amygdalus	1	0	1	0	0
P4d	FAS.175. 31	Amygdalus	1	0	1	0	0
P4d	FAS.175. 32	Amygdalus	1	0	1	0	0
P4d	FAS.175. 33	Maloideae	1	0	1	0	0
P4d	FAS.175. 34	Amygdalus	1	0	1	0	0
P4d	FAS.175. 35	Amygdalus	1	0	1	0	0
P4d	FAS.175. 37	Amygdalus	1	0	1	0	0
P4d	FAS.175. 39	Amygdalus	1	0	1	0	0
P4d	FAS.175. 45	Amygdalus	1	0	1	0	0
P4d	FAS.175. 55	Amygdalus	1	0	1	0	0
P4d	FAS.175. 58	Maloideae	1	0	1	0	0
P4d	FAS.175. 61	Amygdalus	1	0	1	0	0
P4d	FAS.175. 62	Amygdalus	1	0	1	0	0
P4d	FAS.175. 63	Amygdalus	1	0	1	0	0
P4d	FAS.175. 72	Maloideae	1	0	1	0	0
P4d	FAS.175. 74	Maloideae	1	0	1	0	0
P4d	FAS.175. 77	Maloideae	1	0	1	0	0
P4d	FAS.175. 78	Maloideae	1	0	1	0	0
P4d	FAS.175. 81	Maloideae	1	0	1	0	0
P4d	FAS.175. 82	Maloideae	1	0	1	0	0
P4d	FAS.175. 83	Amygdalus	1	0	1	0	0
P4d	FAS.175. 84	Maloideae	1	0	1	0	0
P4d	FAS.175. 87	Maloideae	1	0	1	0	0
P4d	FAS.175. 88	Maloideae	1	0	1	0	0
P4d	FAS.175. 89	Amygdalus	1	0	1	0	0
P4d	FAS.175. 90	Amygdalus	1	0	1	0	0
P4d	FAS.175. 91	Maloideae	1	0	1	0	0
P4d	FAS.175. 93	Maloideae	1	0	1	0	0
P4d	FAS.175. 95	Maloideae	1	0	1	0	0
P4d	FAS.175. 96	Maloideae	1	0	1	0	0
P4d	FAS.175. 100	Maloideae	1	0	1	0	0
P4d	FAS.175. 103	Amygdalus	1	0	1	0	0
P4d	FAS.175. 105	Amygdalus	1	0	1	0	0
P4d	FAS.175. 106	Maloideae	1	0	1	0	0
P4d	FAS.175. 107	Maloideae	1	0	1	0	0
P4d	FAS.175. 108	Maloideae	1	0	1	0	0
P4d	FAS.175. 109	Maloideae	1	0	1	0	0
P4d	FAS.175. 110	Amygdalus	1	0	1	0	0
P4d	FAS.175. 115	Maloideae	1	0	1	0	0
P4d	FAS.175. 117	Amygdalus	1	0	1	0	0
P4d	FAS.175. 118	Maloideae	1	0	1	0	0
P4d	FAS.175. 123	Maloideae	1	0	1	0	0
P4d	FAS.175. 129	Maloideae	1	0	1	0	0
P4d	FAS.175. 132	Maloideae	1	0	1	0	1
P4d	FAS.175. 133	Amygdalus	1	0	1	0	0
P4d	FAS.175. 139	Maloideae	1	0	1	0	0
P4d	FAS.175. 151	Maloideae	1	0	1	0	0
P4d	FAS.175. 154	Amygdalus	1	0	1	0	0
P4d	FAS.175. 156	Maloideae	1	0	1	0	0
P4d	FAS.175. 166	Maloideae	1	0	1	0	0
P4d	FAS.175. 171	Amygdalus	1	0	1	0	0
P4d	FAS.175. 185	Prunus	1	0	1	0	0
P4d	FAS.175. 186	Maloideae	1	0	1	0	0
P4d	FAS.175. 189	Amygdalus	1	0	1	0	0
P4d	FAS.175. 192	Amygdalus	1	0	1	0	0
P4d	FAS.175. 193	Amygdalus	1	0	1	0	0
P4d	FAS.175. 195	Amygdalus	1	0	1	0	0
P4d	FAS.175. 196	Maloideae	1	0	1	0	0
P4d	FAS.175. 7	Amygdalus	2	0	1	0	0
P4d	FAS.175. 9	Maloideae	2	0	1	0	1
P4d	FAS.175. 15	Maloideae	2	0	1	0	0
P4d	FAS.175. 16	Maloideae	2	0	1	0	0
P4d	FAS.175. 26	Maloideae	2	0	1	0	1
P4d	FAS.175. 30	Amygdalus	2	0	1	0	0
P4d	FAS.175. 36	Maloideae	2	0	1	0	0
P4d	FAS.175. 43	Prunus	2	0	1	0	0
P4d	FAS.175. 46	Prunus	2	0	1	0	0
P4d	FAS.175. 56	Amygdalus	2	0	1	0	0
P4d	FAS.175. 57	Amygdalus	2	0	1	0	0
P4d	FAS.175. 60	Prunus	2	0	1	0	0
P4d	FAS.175. 65	Amygdalus	2	0	1	0	0
P4d	FAS.175. 111	Amygdalus	2	0	1	0	0
P4d	FAS.175. 119	Maloideae	2	0	1	0	0
P4d	FAS.175. 131	Amygdalus	2	0	1	0	0
P4d	FAS.175. 143	Maloideae	2	0	1	0	0
P4d	FAS.175. 165	Amygdalus	2	0	1	0	0
P4d	FAS.175. 175	Amygdalus	2	0	1	0	0
P4d	FAS.175. 180	Amygdalus	2	0	1	0	0
P4d	FAS.175. 205	Amygdalus	2	0	1	0	0
P4d	FAS.175. 73	Amygdalus	3	0	1	0	1
P4d	FAS.175. 153	Prunus	3	0	1	0	0
P4d	FAS.175. 160	Amygdalus	3	0	1	0	0
P4d	FAS.175. 182	Amygdalus	1	1	1	0	0
P4d	FAS.175. 6	Amygdalus	3	0	1	0	0
P4d	FAS.175. 51	Amygdalus	3	0	1	0	0
P4d	FAS.175. 54	Amygdalus	3	0	1	0	0
P4d	FAS.175. 135	Amygdalus	3	0	1	0	0
P4d	FAS.175. 172	Amygdalus	3	0	1	0	0
P4d	FAS.175. 116	Maloideae	3	0	1	0	0
P4d	FAS.175. 149	Amygdalus	3	0	1	0	0
P5	FAS.73. 5	Amygdalus	1	0	0	0	0
P5	FAS.73. 7	Amygdalus	1	0	0	0	0
P5	FAS.73. 16	Amygdalus	1	0	0	0	0
P5	FAS.73. 19	Phill/Rha	1	0	0	0	0
P5	FAS.73. 21	Phill/Rha	1	0	0	0	0
P5	FAS.73. 34	Arbutus	1	0	0	0	0
P5	FAS.73. 96	Arbutus	1	0	0	0	0
P5	FAS.73. 100	Arbutus	1	0	0	0	0
P5	FAS.73. 118	Maloideae	1	0	0	0	0
P5	FAS.73. 120	Maloideae	1	0	0	0	0
P5	FAS.73. 126	Maloideae	1	0	0	0	0
P5	FAS.73. 127	Quercus D	1	0	0	0	1
P5	FAS.73. 142	Maloideae	1	0	0	0	0
P5	FAS.73. 143	Arbutus	1	0	0	0	0
P5	FAS.73. 151	Quercus E	1	0	0	0	0
P5	FAS.73. 156	Maloideae	1	0	0	0	0
P5	FAS.73. 168	Phill/Rha	1	0	0	0	0
P5	FAS.73. 169	Arbutus	1	0	0	0	0
P5	FAS.73. 178	Arbutus	1	0	0	0	0
P5	FAS.73. 179	Phill/Rha	1	0	0	0	0
P5	FAS.73. 182	Phill/Rha	1	0	0	0	0
P5	FAS.73. 183	Arbutus	1	0	0	0	0
P5	FAS.73. 184	Phill/Rha	1	0	0	0	0
P5	FAS.73. 190	Maloideae	1	0	0	0	0
P5	FAS.73. 197	Maloideae	1	0	0	0	0
P5	FAS.73. 199	Maloideae	1	0	0	0	0
P5	FAS.73. 200	Maloideae	1	0	0	0	0
P5	FAS.73. 224	Quercus E	1	0	0	0	0
P5	FAS.73. 251	Maloideae	1	0	0	0	0
P5	FAS.73. 4	Arbutus	2	0	0	1	0
P5	FAS.73. 51	Phill/Rha	2	0	0	0	0
P5	FAS.73. 73	Arbutus	2	0	0	0	0
P5	FAS.73. 98	Maloideae	2	0	0	0	0
P5	FAS.73. 129	Phill/Rha	2	0	0	0	0
P5	FAS.73. 204	Phill/Rha	2	0	0	0	0
P5	FAS.73. 218	Phill/Rha	2	0	0	0	1
P5	FAS.73. 253	Maloideae	2	0	0	0	0
P5	FAS.73. 24	Maloideae	3	0	0	0	0
P5	FAS.73. 2	Arbutus	1	0	1	0	0
P5	FAS.73. 6	Amygdalus	1	0	1	0	0
P5	FAS.73. 8	Quercus D	1	0	1	0	1
P5	FAS.73. 9	Quercus D	1	0	1	0	1
P5	FAS.73. 11	Quercus E	1	0	1	0	1
P5	FAS.73. 15	Maloideae	1	0	1	0	0
P5	FAS.73. 17	Maloideae	1	0	1	0	0
P5	FAS.73. 18	Maloideae	1	0	1	0	0
P5	FAS.73. 22	Quercus E	1	0	1	0	0
P5	FAS.73. 25	Quercus E	1	0	1	0	0
P5	FAS.73. 26	Maloideae	1	0	1	0	0
P5	FAS.73. 27	Quercus D	1	0	1	0	0
P5	FAS.73. 32	Amygdalus	1	0	1	0	0
P5	FAS.73. 36	Quercus D	1	0	1	0	0
P5	FAS.73. 38	Quercus E	1	0	1	0	0
P5	FAS.73. 41	Quercus D	1	0	1	0	0
P5	FAS.73. 42	Quercus D	1	0	1	0	1
P5	FAS.73. 45	Amygdalus	1	0	1	0	0
P5	FAS.73. 50	Quercus D	1	0	1	0	0
P5	FAS.73. 58	Arbutus	1	0	1	0	0
P5	FAS.73. 74	Maloideae	1	0	1	0	0
P5	FAS.73. 75	Maloideae	1	0	1	0	0
P5	FAS.73. 77	Maloideae	1	0	1	0	0
P5	FAS.73. 94	Phill/Rha	1	0	1	0	0
P5	FAS.73. 95	Quercus D	1	0	1	0	1
P5	FAS.73. 97	Quercus D	1	0	1	0	0
P5	FAS.73. 102	Quercus D	1	0	1	0	1
P5	FAS.73. 103	Quercus D	1	0	1	0	1
P5	FAS.73. 116	Maloideae	1	0	1	0	0
P5	FAS.73. 119	Quercus D	1	0	1	0	0
P5	FAS.73. 124	Phill/Rha	1	0	1	0	0
P5	FAS.73. 135	Maloideae	1	0	1	0	0
P5	FAS.73. 137	Quercus D	1	0	1	0	0
P5	FAS.73. 140	Quercus E	1	0	1	0	0
P5	FAS.73. 150	Quercus D	1	0	1	0	1
P5	FAS.73. 152	Quercus D	1	0	1	0	1
P5	FAS.73. 153	Maloideae	1	0	1	0	0
P5	FAS.73. 158	Maloideae	1	0	1	0	0
P5	FAS.73. 159	Maloideae	1	0	1	0	0
P5	FAS.73. 160	Phill/Rha	1	0	1	0	0
P5	FAS.73. 161	Maloideae	1	0	1	0	0
P5	FAS.73. 167	Quercus D	1	0	1	0	1
P5	FAS.73. 171	Quercus D	1	0	1	0	1
P5	FAS.73. 177	Quercus D	1	0	1	0	0
P5	FAS.73. 186	Maloideae	1	0	1	0	0
P5	FAS.73. 187	Maloideae	1	0	1	0	0
P5	FAS.73. 188	Phill/Rha	1	0	1	0	0
P5	FAS.73. 191	Quercus D	1	0	1	0	0
P5	FAS.73. 194	Quercus E	1	0	1	0	0
P5	FAS.73. 195	Maloideae	1	0	1	0	0
P5	FAS.73. 196	Maloideae	1	0	1	0	0
P5	FAS.73. 205	Quercus E	1	0	1	0	0
P5	FAS.73. 207	Phill/Rha	1	0	1	0	0
P5	FAS.73. 210	Amygdalus	1	0	1	0	0
P5	FAS.73. 213	Quercus D	1	0	1	0	0
P5	FAS.73. 215	Arbutus	1	0	1	0	0
P5	FAS.73. 221	Quercus D	1	0	1	0	1
P5	FAS.73. 223	Quercus D	1	0	1	0	0
P5	FAS.73. 239	Quercus D	1	0	1	0	1
P5	FAS.73. 240	Quercus D	1	0	1	0	0
P5	FAS.73. 248	Amygdalus	1	0	1	0	0
P5	FAS.73. 249	Quercus D	1	0	1	0	1
P5	FAS.73. 250	Maloideae	1	0	1	0	0
P5	FAS.73. 10	Amygdalus	2	0	1	0	0
P5	FAS.73. 28	Quercus E	2	0	1	0	0
P5	FAS.73. 33	Quercus D	2	0	1	0	0
P5	FAS.73. 39	Amygdalus	2	0	1	0	0
P5	FAS.73. 60	Amygdalus	2	0	1	0	0
P5	FAS.73. 63	Amygdalus	2	0	1	0	0
P5	FAS.73. 105	Amygdalus	2	0	1	0	0
P5	FAS.73. 122	Phill/Rha	2	0	1	0	0
P5	FAS.73. 128	Phill/Rha	2	0	1	0	0
P5	FAS.73. 157	Maloideae	2	0	1	0	0
P5	FAS.73. 212	Maloideae	2	0	1	0	0
P5	FAS.73. 227	Maloideae	2	0	1	0	0
P5	FAS.73. 243	Amygdalus	2	0	1	0	0
P5	FAS.73. 245	Amygdalus	2	0	1	0	0
P5	FAS.73. 252	Phill/Rha	2	0	1	0	0
P5	FAS.73. 30	Quercus D	3	0	1	0	0
P5	FAS.73. 35	Labiatae	3	0	1	0	1
P5	FAS.73. 61	Amygdalus	3	0	1	0	0
P5	FAS.73. 108	Quercus E	3	0	1	0	0
P5	FAS.73. 148	Phill/Rha	3	0	1	0	0
P5	FAS.73. 193	Maloideae	3	0	1	0	0
P5	FAS.73. 237	Quercus E	3	0	1	0	0
P5	FAS.73. 246	Amygdalus	3	0	1	0	0
P5	FAS.73. 23	Pistacia	1	1	1	0	0
P5	FAS.73. 241	Pistacia	1	1	1	0	1
P5	FAS.73. 180	Maloideae	3	0	0	0	0
P5	FAS.73. 211	Quercus E	3	0	1	0	0
P5	FAS.75. 8	Maloideae	1	0	0	0	0
P5	FAS.75. 37	Maloideae	1	0	0	0	0
P5	FAS.75. 42	Maloideae	1	0	0	0	0
P5	FAS.75. 43	Maloideae	1	0	0	0	0
P5	FAS.75. 44	Maloideae	1	0	0	0	0
P5	FAS.75. 45	Maloideae	1	0	0	0	0
P5	FAS.75. 46	Maloideae	1	0	0	0	0
P5	FAS.75. 47	Maloideae	1	0	0	0	0
P5	FAS.75. 56	Arbutus	1	0	0	0	0
P5	FAS.75. 57	Maloideae	1	0	0	0	0
P5	FAS.75. 59	Maloideae	1	0	0	0	0
P5	FAS.75. 66	Quercus E	1	0	0	0	0
P5	FAS.75. 79	Quercus E	1	0	0	0	0
P5	FAS.75. 87	Phill/Rha	1	0	0	0	0
P5	FAS.75. 105	Phill/Rha	1	0	0	0	0
P5	FAS.75. 50	Maloideae	3	0	0	0	0
P5	FAS.75. 1	Quercus E	1	0	1	0	0
P5	FAS.75. 3	Amygdalus	1	0	1	0	0
P5	FAS.75. 5	Amygdalus	1	0	1	0	0
P5	FAS.75. 6	Amygdalus	1	0	1	0	0
P5	FAS.75. 9	Amygdalus	1	0	1	0	0
P5	FAS.75. 10	Amygdalus	1	0	1	0	0
P5	FAS.75. 11	Maloideae	1	0	1	0	0
P5	FAS.75. 12	Phill/Rha	1	0	1	0	0
P5	FAS.75. 13	Maloideae	1	0	1	0	0
P5	FAS.75. 15	Amygdalus	1	0	1	0	0
P5	FAS.75. 16	Amygdalus	1	0	1	0	0
P5	FAS.75. 18	Amygdalus	1	0	1	0	0
P5	FAS.75. 19	Maloideae	1	0	1	0	0
P5	FAS.75. 20	Phill/Rha	1	0	1	0	0
P5	FAS.75. 21	Maloideae	1	0	1	0	0
P5	FAS.75. 22	Amygdalus	1	0	1	0	0
P5	FAS.75. 23	Amygdalus	1	0	1	0	0
P5	FAS.75. 24	Quercus E	1	0	1	0	0
P5	FAS.75. 25	Amygdalus	1	0	1	0	0
P5	FAS.75. 26	Amygdalus	1	0	1	0	0
P5	FAS.75. 27	Maloideae	1	0	1	0	0
P5	FAS.75. 29	Maloideae	1	0	1	0	0
P5	FAS.75. 30	Maloideae	1	0	1	0	0
P5	FAS.75. 31	Maloideae	1	0	1	0	0
P5	FAS.75. 32	Phill/Rha	1	0	1	0	0
P5	FAS.75. 33	Maloideae	1	0	1	0	0
P5	FAS.75. 34	Maloideae	1	0	1	0	0
P5	FAS.75. 35	Maloideae	1	0	1	0	0
P5	FAS.75. 38	Maloideae	1	0	1	0	0
P5	FAS.75. 39	Maloideae	1	0	1	0	0
P5	FAS.75. 48	Amygdalus	1	0	1	0	0
P5	FAS.75. 52	Maloideae	1	0	1	0	0
P5	FAS.75. 53	Maloideae	1	0	1	0	0
P5	FAS.75. 54	Maloideae	1	0	1	0	0
P5	FAS.75. 55	Maloideae	1	0	1	0	0
P5	FAS.75. 60	Phill/Rha	1	0	1	0	0
P5	FAS.75. 62	Phill/Rha	1	0	1	0	0
P5	FAS.75. 63	Maloideae	1	0	1	0	0
P5	FAS.75. 68	Maloideae	1	0	1	0	0
P5	FAS.75. 69	Phill/Rha	1	0	1	0	0
P5	FAS.75. 71	Amygdalus	1	0	1	0	0
P5	FAS.75. 72	Maloideae	1	0	1	0	0
P5	FAS.75. 73	Amygdalus	1	0	1	0	1
P5	FAS.75. 74	Maloideae	1	0	1	0	0
P5	FAS.75. 78	Phill/Rha	1	0	1	0	0
P5	FAS.75. 83	Maloideae	1	0	1	0	0
P5	FAS.75. 84	Phill/Rha	1	0	1	0	0
P5	FAS.75. 88	Maloideae	1	0	1	0	0
P5	FAS.75. 90	Quercus E	1	0	1	0	0
P5	FAS.75. 96	Maloideae	1	0	1	0	0
P5	FAS.75. 100	Amygdalus	1	0	1	0	0
P5	FAS.75. 101	Maloideae	1	0	1	0	0
P5	FAS.75. 104	Maloideae	1	0	1	0	0
P5	FAS.75. 107	Amygdalus	1	0	1	0	0
P5	FAS.75. 93	Phill/Rha	2	0	1	0	0
P5	FAS.75. 49	Amygdalus	3	0	1	0	0
P5	FAS.75. 61	Amygdalus	3	0	1	0	0
P5	FAS.75. 92	Maloideae	3	0	1	0	0
P5	FAS.75. 97	Maloideae	3	0	1	0	0
P5	FAS.75. 89	Maloideae	3	0	1	0	0
P5	FAS.76. 3	Maloideae	1	0	0	0	0
P5	FAS.76. 6	Maloideae	1	0	0	0	0
P5	FAS.76. 8	Maloideae	1	0	0	0	0
P5	FAS.76. 9	Maloideae	1	0	0	0	0
P5	FAS.76. 11	Maloideae	1	0	0	0	0
P5	FAS.76. 12	Maloideae	1	0	0	0	0
P5	FAS.76. 4	Phill/Rha	1	0	1	0	0
P5	FAS.76. 5	Amygdalus	1	0	1	0	0
P5	FAS.76. 7	Amygdalus	1	0	1	0	0
P5	FAS.76. 1	Amygdalus	3	0	1	0	0
P5	FAS.76. 2	Amygdalus	3	0	1	0	0
P5	FAS.82 . 6	Quercus E	2	0	0	0	0
P5	FAS.82 . 1	Maloideae	1	0	1	0	0
P5	FAS.82 . 2	Amygdalus	1	0	1	0	0
P5	FAS.82 . 8	Amygdalus	1	0	1	0	0
P5	FAS.82 . 11	Quercus D	1	0	1	0	0
P5	FAS.82 . 12	Quercus E	1	0	1	0	0
P5	FAS.82 . 13	Maloideae	1	0	1	0	0
P5	FAS.82 . 20	Amygdalus	1	0	1	0	0
P5	FAS.82 . 4	Phill/Rha	2	0	1	0	0
P5	FAS.82 . 5	Phill/Rha	2	0	1	0	0
P5	FAS.82 . 7	Quercus E	2	0	1	0	0
P5	FAS.82 . 10	Juniperus	2	0	1	0	1
P5	FAS.82 . 14	Arbutus	2	0	1	0	0
P5	FAS.82 . 17	Amygdalus	2	0	1	0	0
P5	FAS.82 . 18	Amygdalus	2	0	1	0	0
P5	FAS.82 . 15	Maloideae	3	0	1	0	0
P5	FAS.82 . 16	Maloideae	3	0	1	0	0
P5	FAS.82 . 21	Phill/Rha	3	0	1	0	0
P5	FAS.87. 1	Prunus	1	0	0	0	0
P5	FAS.87. 2	Phill/Rha	1	0	0	0	0
P5	FAS.87. 3	Quercus E	1	0	0	0	0
P5	FAS.87. 5	Maloideae	1	0	0	0	0
P5	FAS.87. 6	Quercus E	1	0	0	0	0
P5	FAS.87. 17	Maloideae	1	0	0	0	0
P5	FAS.87. 20	Maloideae	1	0	0	0	0
P5	FAS.87. 26	Phill/Rha	1	0	0	0	0
P5	FAS.87. 28	Maloideae	1	0	0	0	0
P5	FAS.87. 29	Quercus E	1	0	0	0	0
P5	FAS.87. 30	Quercus E	1	0	0	0	0
P5	FAS.87. 31	Maloideae	1	0	0	0	0
P5	FAS.87. 32	Phill/Rha	1	0	0	0	0
P5	FAS.87. 35	Maloideae	1	0	0	0	0
P5	FAS.87. 36	Quercus E	1	0	0	0	0
P5	FAS.87. 39	Phill/Rha	1	0	0	0	0
P5	FAS.87. 42	Quercus D	1	0	0	0	0
P5	FAS.87. 43	Phill/Rha	1	0	0	0	0
P5	FAS.87. 49	Maloideae	1	0	0	0	0
P5	FAS.87. 50	Quercus E	1	0	0	0	0
P5	FAS.87. 51	Quercus E	1	0	0	0	0
P5	FAS.87. 53	Arbutus	1	0	0	0	0
P5	FAS.87. 54	Maloideae	1	0	0	1	0
P5	FAS.87. 55	Quercus E	1	0	0	0	0
P5	FAS.87. 56	Arbutus	1	0	0	0	0
P5	FAS.87. 57	Phill/Rha	1	0	0	0	0
P5	FAS.87. 58	Quercus E	1	0	0	0	0
P5	FAS.87. 59	Phill/Rha	1	0	0	0	0
P5	FAS.87. 62	Phill/Rha	1	0	0	0	0
P5	FAS.87. 63	Maloideae	1	0	0	0	0
P5	FAS.87. 64	Maloideae	1	0	0	0	0
P5	FAS.87. 69	Quercus E	1	0	0	0	0
P5	FAS.87. 70	Quercus E	1	0	0	0	0
P5	FAS.87. 74	Phill/Rha	1	0	0	0	0
P5	FAS.87. 76	Phill/Rha	1	0	0	0	0
P5	FAS.87. 82	Maloideae	1	0	0	0	0
P5	FAS.87. 83	Quercus D	1	0	0	0	0
P5	FAS.87. 85	Quercus E	1	0	0	0	0
P5	FAS.87. 87	Quercus D	1	0	0	0	0
P5	FAS.87. 94	Amygdalus	1	0	0	0	0
P5	FAS.87. 95	Phill/Rha	1	0	0	0	0
P5	FAS.87. 97	Maloideae	1	0	0	0	1
P5	FAS.87. 13	Quercus E	2	0	0	0	0
P5	FAS.87. 7	Quercus E	1	0	1	0	0
P5	FAS.87. 10	Quercus E	1	0	1	0	0
P5	FAS.87. 15	Quercus D	1	0	1	0	1
P5	FAS.87. 19	Quercus E	1	0	1	0	0
P5	FAS.87. 23	Amygdalus	1	0	1	0	0
P5	FAS.87. 24	Maloideae	1	0	1	0	0
P5	FAS.87. 33	Phill/Rha	1	0	1	0	0
P5	FAS.87. 34	Phill/Rha	1	0	1	0	0
P5	FAS.87. 38	Quercus E	1	0	1	0	0
P5	FAS.87. 40	Quercus D	1	0	1	0	0
P5	FAS.87. 44	Maloideae	1	0	1	0	0
P5	FAS.87. 45	Pistacia	1	0	1	0	0
P5	FAS.87. 47	Pistacia	1	0	1	0	0
P5	FAS.87. 66	Maloideae	1	0	1	0	0
P5	FAS.87. 68	Quercus E	1	0	1	0	0
P5	FAS.87. 72	Quercus E	1	0	1	0	0
P5	FAS.87. 73	Quercus D	1	0	1	0	0
P5	FAS.87. 80	Quercus E	1	0	1	0	0
P5	FAS.87. 37	Phill/Rha	3	0	1	0	0
P5	FAS.87. 96	Maloideae	3	0	1	0	0
P5	FAS.87. 52	Maloideae	3	0	1	0	0
P5	FAS.89. 1	Quercus E	1	0	0	0	0
P5	FAS.89. 6	Quercus E	2	0	0	0	0
P5	FAS.89. 7	Quercus E	2	0	0	0	0
P5	FAS.89. 8	Phill/Rha	2	0	0	0	0
P5	FAS.89. 4	Quercus D	1	0	1	0	1
P5	FAS.98. 2	Quercus E	1	0	0	0	0
P4e	H1A.101. 19	Amygdalus	3	0	1	0	0
P4e	H1A.106. 2	Amygdalus	3	0	0	0	0
P4e	H1A.106. 9	Prunus	3	0	0	0	0
P4e	H1A.109. 9	Amygdalus	2	0	1	0	0
P4e	H1A.109. 5	Amygdalus	3	0	1	0	0
P4c	H1A.135. 5	Amygdalus	2	0	1	0	0
P4c	H1A.142. 4	Amygdalus	2	0	1	0	1
P4c	H1A.142. 20	Amygdalus	2	0	1	0	0
P4c	H1A.142. 19	Amygdalus	3	0	1	0	0
P4c	H1A.142. 23	Amygdalus	3	0	1	0	0
P4c	H1A.143. 1	Amygdalus	2	0	1	0	0
P4c	H1A.143. 3	Pistacia	2	0	1	0	0
P4c	H1A.143. 4	Pistacia	2	0	1	0	0
P4c	H1A.143. 6	Pistacia	2	0	1	0	0
P4c	H1A.143. 10	Pistacia	2	0	1	0	0
P4c	H1A.144. 3	Amygdalus	2	0	1	0	0
P4c	H1A.144. 4	Amygdalus	2	0	1	0	0
P4c	H1A.148. 2	Amygdalus	3	0	1	0	1
P4c	H1A.149. 1	Amygdalus	1	0	1	0	0
P4c	H1A.150. 1	Amygdalus	1	0	1	0	0
P4c	H1A.150. 7	Amygdalus	3	0	1	0	0
P4c	H1A.155. 1	Maloideae	2	0	1	0	0
P4c	H1A.155. 4	Amygdalus	2	0	1	1	0
P4c	H1A.155. 12	Maloideae	2	0	1	0	0
P4c	H1A.155. 20	Amygdalus	2	0	1	0	0
P4c	H1A.155. 22	Maloideae	2	0	1	0	0
P4c	H1A.155. 15	Pistacia	3	0	0	0	1
P4c	H1A.160. 3	Amygdalus	2	0	1	0	0
P4c	H1A.160. 5	Amygdalus	2	0	1	0	0
P4b	H1A.161. 23	Maloideae	1	0	0	0	1
P4b	H1A.161. 36	Phill/Rha	1	0	0	0	1
P4b	H1A.161. 3	Phill/Rha	2	0	0	0	0
P4b	H1A.161. 8	Amygdalus	2	0	0	0	0
P4b	H1A.161. 13	Phill/Rha	2	0	0	0	1
P4b	H1A.161. 16	Maloideae	2	0	0	0	1
P4b	H1A.161. 32	Amygdalus	2	0	0	0	0
P4b	H1A.161. 35	Maloideae	2	0	0	0	1
P4b	H1A.161. 31	Amygdalus	3	0	0	0	0
P4b	H1A.161. 34	Amygdalus	3	0	0	0	1
P4b	H1A.161. 73	Maloideae	3	0	0	0	0
P4b	H1A.161. 77	Amygdalus	3	0	0	0	0
P4b	H1A.161. 44	Maloideae	1	0	1	0	0
P4b	H1A.161. 12	Maloideae	2	0	1	0	0
P4b	H1A.161. 45	Maloideae	2	0	1	0	0
P4b	H1A.161. 11	Amygdalus	3	0	1	0	1
P4b	H1A.162. 7	Amygdalus	2	0	0	1	0
P4b	H1A.162. 17	Amygdalus	2	0	0	0	0
P4b	H1A.162. 47	Amygdalus	3	0	0	0	0
P4b	H1A.162. 4	Amygdalus	2	0	1	1	0
P4b	H1A.162. 24	Amygdalus	2	0	1	0	0
P4b	H1A.162. 16	Amygdalus	3	0	1	0	0
P4b	H1A.162. 2	Amygdalus	1	1	1	0	0
P4b	H1A.162. 3	Amygdalus	1	1	1	1	0
P4b	H1A.162. 9	Amygdalus	2	1	1	1	0
P4b	H1A.162. 44	Amygdalus	3	0	0	0	0
P4b	H1A.164. 14	Maloideae	1	0	0	0	0
P4b	H1A.164. 16	Phill/Rha	1	0	0	0	1
P4b	H1A.164. 18	Maloideae	1	0	0	0	0
P4b	H1A.164. 22	Phill/Rha	1	0	0	0	1
P4b	H1A.164. 24	Maloideae	1	0	0	0	0
P4b	H1A.164. 25	Maloideae	1	0	0	0	0
P4b	H1A.164. 26	Maloideae	1	0	0	0	0
P4b	H1A.164. 5	Phill/Rha	2	0	0	0	1
P4b	H1A.164. 6	Amygdalus	2	0	0	0	0
P4b	H1A.164. 7	Phill/Rha	2	0	0	0	1
P4b	H1A.164. 9	Maloideae	2	0	0	0	1
P4b	H1A.164. 84	Maloideae	2	0	0	0	1
P4b	H1A.164. 3	Maloideae	3	0	0	0	1
P4b	H1A.164. 4	Amygdalus	3	0	0	0	0
P4b	H1A.164. 41	Phill/Rha	3	0	0	0	1
P4b	H1A.164. 15	Maloideae	1	0	1	0	1
P4b	H1A.164. 29	Maloideae	1	0	1	0	0
P4b	H1A.164. 28	Maloideae	2	0	1	0	0
P4b	H1A.164. 20	Maloideae	3	0	1	0	0
P4b	H1A.164. 37	Maloideae	3	0	1	0	1
P4b	H1A.164. 58	Maloideae	3	0	0	0	0
P4b	H1A.164. 81	Phill/Rha	3	0	0	0	0
P4b	H1A.165. 1	Maloideae	2	0	1	0	0
P4b	H1A.165. 5	Amygdalus	2	0	1	0	0
P4b	H1A.165. 9	Maloideae	2	0	1	0	0
P4b	H1A.165. 14	Maloideae	2	0	1	0	0
P4a	H1A.166. 15	Amygdalus	1	0	0	0	0
P4a	H1A.166. 5	Amygdalus	2	0	0	0	0
P4a	H1A.166. 10	Amygdalus	2	0	0	0	0
P4a	H1A.166. 13	Amygdalus	2	0	0	0	0
P4a	H1A.166. 16	Amygdalus	2	0	0	0	0
P4a	H1A.167. 5	Amygdalus	1	0	0	0	0
P4a	H1A.167. 3	Amygdalus	2	0	0	0	0
P4a	H1A.167. 6	Amygdalus	2	0	0	0	0
P4a	H1A.167. 10	Amygdalus	2	0	0	0	0
P4a	H1A.167. 13	Amygdalus	3	0	0	0	0
P4a	H1A.167. 14	Amygdalus	3	0	0	0	0
P4a	H1A.168. 16	Amygdalus	1	0	0	0	0
P4a	H1A.168. 3	Amygdalus	2	0	0	0	0
P4a	H1A.168. 6	Amygdalus	2	0	0	0	0
P4a	H1A.168. 7	Amygdalus	2	0	0	0	0
P4a	H1A.168. 8	Amygdalus	2	0	0	0	0
P4a	H1A.168. 9	Amygdalus	2	0	0	0	0
P4a	H1A.168. 15	Amygdalus	2	0	0	0	0
P4a	H1A.168. 17	Amygdalus	2	0	0	0	0
P4a	H1A.168. 19	Amygdalus	2	0	0	0	0
P4a	H1A.168. 11	Amygdalus	3	0	0	0	0
P4a	H1A.168. 12	Amygdalus	3	0	0	0	0
P4a	H1A.168. 13	Amygdalus	3	0	0	0	0
P4a	H1A.168. 18	Amygdalus	3	0	0	0	0
P4a	H1A.168. 20	Amygdalus	3	0	0	0	0
P4a	H1A.169. 13	Amygdalus	1	0	0	0	0
P4a	H1A.169. 3	Amygdalus	2	0	0	0	0
P4a	H1A.169. 6	Amygdalus	2	0	0	0	0
P4a	H1A.169. 7	Amygdalus	2	0	0	0	1
P4a	H1A.169. 22	Amygdalus	2	0	0	0	1
P4a	H1A.169. 10	Amygdalus	3	0	0	0	1
P4a	H1A.169. 16	Amygdalus	3	0	0	0	0
P4a	H1A.169. 24	Amygdalus	3	0	0	0	1
P4a	H1A.170. 97	Maloideae	1	0	0	0	0
P4a	H1A.170. 6	Maloideae	2	0	0	0	1
P4a	H1A.170. 7	Maloideae	2	0	0	0	0
P4a	H1A.170. 8	Maloideae	2	0	0	0	0
P4a	H1A.170. 26	Maloideae	2	0	0	0	0
P4a	H1A.170. 47	Maloideae	2	0	0	0	0
P4a	H1A.170. 48	Maloideae	2	0	0	0	0
P4a	H1A.170. 52	Maloideae	2	0	0	0	0
P4a	H1A.170. 56	Maloideae	2	0	0	0	0
P4a	H1A.170. 63	Maloideae	2	0	0	0	0
P4a	H1A.170. 79	Maloideae	2	0	0	0	0
P4a	H1A.170. 89	Maloideae	2	0	0	0	0
P4a	H1A.170. 91	Maloideae	2	0	0	0	0
P4a	H1A.170. 98	Maloideae	2	0	0	0	0
P4a	H1A.170. 99	Maloideae	2	0	0	0	1
P4a	H1A.170. 100	Maloideae	2	0	0	0	1
P4a	H1A.170. 1	Phill/Rha	2	0	1	0	0
P4a	H1A.170. 60	Amygdalus	2	0	1	0	0
P4a	H1A.170. 86	Maloideae	2	0	1	0	0
P4a	H1A.170. 87	Maloideae	2	0	1	0	0
P4a	H1A.170. 14	Amygdalus	3	0	1	1	0
P4a	H1A.170. 75	Amygdalus	3	0	1	0	0
P3	H1A.171. 15	Amygdalus	2	0	0	0	0
p3	H1A.171. 19	Amygdalus	2	0	0	0	0
P3	H1A.172. 11	Juniperus	1	0	0	0	1
P3	H1A.172. 26	Amygdalus	1	0	0	0	0
P3	H1A.172. 3	Amygdalus	2	0	0	0	1
P3	H1A.172. 8	Amygdalus	2	0	0	0	1
P3	H1A.172. 13	Amygdalus	2	0	0	0	0
P3	H1A.172. 14	Amygdalus	2	0	0	0	0
P3	H1A.172. 19	Amygdalus	2	0	0	0	1
P3	H1A.172. 21	Prunus	3	0	0	0	0
P3	H1A.173. 42	Juniperus	2	0	0	0	1
P3	H1A.173. 56	Juniperus	2	0	0	0	1
P3	H1A.173. 65	Juniperus	2	0	0	0	1
P3	H1A.173. 66	Juniperus	2	0	0	0	0
P3	H1A.173. 67	Juniperus	2	0	0	0	1
P3	H1A.173. 72	Juniperus	2	0	0	0	1
P3	H1A.173. 77	Juniperus	2	0	0	0	1
P3	H1A.173. 3	Amygdalus	2	0	1	0	0
P3	H1A.173. 7	Amygdalus	2	0	1	0	0
P3	H1A.173. 10	Amygdalus	2	0	1	0	0
P3	H1A.173. 15	Amygdalus	2	0	1	0	0
P3	H1A.173. 16	Amygdalus	2	0	1	0	0
P3	H1A.173. 17	Amygdalus	2	0	1	0	0
P3	H1A.173. 26	Amygdalus	2	0	1	0	0
P3	H1A.173. 27	Amygdalus	2	0	1	0	0
P3	H1A.173. 34	Amygdalus	2	0	1	0	1
P3	H1A.173. 35	Amygdalus	2	0	1	0	1
P3	H1A.173. 47	Amygdalus	2	0	1	0	0
P3	H1A.173. 52	Amygdalus	2	0	1	0	1
P3	H1A.173. 55	Amygdalus	2	0	1	0	0
P3	H1A.173. 79	Amygdalus	2	0	1	0	0
P3	H1A.173. 80	Amygdalus	2	0	1	0	1
P3	H1A.173. 89	Amygdalus	2	0	1	0	0
P3	H1A.173. 8	Amygdalus	3	0	1	0	0
P3	H1A.173. 13	Amygdalus	3	0	1	0	0
P3	H1A.173. 25	Amygdalus	3	0	1	0	0
P3	H1A.173. 44	Amygdalus	3	0	1	0	0
P3	H1A.173. 59	Amygdalus	3	0	1	0	0
P3	H1A.173. 60	Amygdalus	3	0	1	0	0
P3	H1A.173. 84	Amygdalus	3	0	1	0	0
P3	H1A.173. 85	Amygdalus	3	0	1	0	0
P3	H1A.173. 86	Amygdalus	3	0	1	0	1
P3	H1A.173. 93	Amygdalus	3	0	1	0	0
P3	H1A.173. 41	Amygdalus	3	0	1	0	0
P3	H1A.173. 82	Amygdalus	3	0	1	0	0
P3	H1A.173. 87	Amygdalus	3	0	1	0	0
P3	H1A.174. 12	Amygdalus	1	0	0	0	0
P3	H1A.174. 23	Amygdalus	1	0	0	0	0
P3	H1A.174. 7	Amygdalus	2	0	0	0	0
P3	H1A.174. 18	Amygdalus	2	0	0	0	1
P3	H1A.174. 32	Amygdalus	2	0	0	0	1
P3	H1A.174. 5	Amygdalus	3	0	0	0	1
P3	H1A.174. 9	Amygdalus	3	0	0	0	1
P3	H1A.174. 10	Amygdalus	3	0	0	0	1
P3	H1A.174. 14	Amygdalus	3	0	0	0	0
P3	H1A.174. 25	Amygdalus	3	0	0	0	0
P3	H1A.174. 35	Amygdalus	3	0	0	0	1
P3	H1A.174. 42	Amygdalus	3	0	0	0	1
P3	H1A.174. 45	Amygdalus	3	0	0	0	1
P3	H1A.174. 8	Amygdalus	1	0	1	0	0
P3	H1A.174. 2	Amygdalus	2	0	1	0	1
P3	H1A.174. 3	Amygdalus	2	0	1	0	1
P3	H1A.174. 27	Amygdalus	2	0	1	0	1
P3	H1A.174. 16	Amygdalus	3	0	1	0	1
P3	H1A.174. 15	Juniperus	1	1	0	0	1
P3	H1A.174. 28	Juniperus	2	1	0	0	1
P3	H1A.175. 2	Amygdalus	1	0	0	0	1
P3	H1A.175. 3	Juniperus	1	0	0	0	1
P3	H1A.175. 5	Maloideae	1	0	0	0	0
P3	H1A.175. 12	Juniperus	1	0	0	0	1
P3	H1A.175. 14	Amygdalus	1	0	0	0	1
P3	H1A.175. 22	Juniperus	1	0	0	0	1
P3	H1A.175. 27	Juniperus	1	0	0	1	0
P3	H1A.175. 4	Juniperus	2	0	0	0	1
P3	H1A.175. 6	Amygdalus	2	0	0	0	0
P3	H1A.175. 7	Amygdalus	2	0	0	0	1
P3	H1A.175. 8	Amygdalus	2	0	0	0	1
P3	H1A.175. 13	Juniperus	2	0	0	0	1
P3	H1A.175. 25	Amygdalus	2	0	0	0	0
P3	H1A.175. 21	Amygdalus	3	0	0	0	1
P3	H1A.175. 26	Amygdalus	3	0	0	0	0
P3	H1A.175. 9	Juniperus	1	1	0	0	1
P3	H1A.176. 4	Maloideae	1	0	0	0	1
P3	H1A.176. 6	Amygdalus	1	0	0	0	1
P3	H1A.176. 7	Amygdalus	1	0	0	0	1
P3	H1A.176. 8	Juniperus	1	0	0	0	1
P3	H1A.176. 3	Amygdalus	2	0	0	0	0
P3	H1A.176. 10	Amygdalus	2	0	0	0	1
P3	H1A.176. 12	Juniperus	2	0	0	1	1
P3	H1A.176. 14	Amygdalus	2	0	0	0	1
P2b	H1A.177. 3	Amygdalus	1	0	0	0	1
P2b	H1A.177. 4	Amygdalus	1	0	0	0	1
P2b	H1A.177. 5	Amygdalus	1	0	0	0	0
P2b	H1A.177. 16	Amygdalus	1	0	0	0	0
P2b	H1A.177. 29	Amygdalus	1	0	0	1	1
P2b	H1A.177. 12	Amygdalus	2	0	0	0	0
P2b	H1A.177. 14	Amygdalus	2	0	0	0	0
P2b	H1A.177. 18	Amygdalus	2	0	0	0	1
P2b	H1A.177. 19	Maloideae	2	0	0	0	0
P2b	H1A.177. 31	Amygdalus	2	0	0	1	1
P2b	H1A.177. 6	Amygdalus	3	0	0	0	1
P2b	H1A.177. 28	Juniperus	3	0	0	0	1
P2b	H1A.177. 1	Amygdalus	1	0	1	0	1
P2b	H1A.177. 2	Amygdalus	2	0	1	0	1
P2b	H1A.177. 7	Amygdalus	2	0	1	0	0
P2b	H1A.177. 20	Juniperus	2	1	0	0	1
P2b	H1A.177. 45	Amygdalus	2	1	0	0	1
P2b	H1A.177. 21	Juniperus	1	1	1	0	1
P2b	H1A.178. 3	Amygdalus	1	0	0	0	1
P2b	H1A.178. 13	Maloideae	1	0	0	0	1
P2b	H1A.178. 18	Amygdalus	1	0	0	0	1
P2b	H1A.178. 21	Maloideae	1	0	0	0	1
P2b	H1A.178. 32	Amygdalus	1	0	0	0	1
P2b	H1A.178. 1	Amygdalus	2	0	0	0	0
P2b	H1A.178. 6	Amygdalus	2	0	0	0	0
P2b	H1A.178. 17	Amygdalus	2	0	0	0	1
P2b	H1A.178. 20	Amygdalus	2	0	0	0	1
P2b	H1A.178. 2	Amygdalus	3	0	0	0	0
P2b	H1A.178. 4	Amygdalus	3	0	0	0	1
P2b	H1A.178. 31	Amygdalus	3	0	0	0	1
P2b	H1A.178. 11	Amygdalus	1	0	1	0	0
P2b	H1A.178. 14	Amygdalus	3	0	1	0	1
P2b	H1A.178. 15	Amygdalus	3	0	1	0	1
P2b	H1A.179. 4	Amygdalus	2	0	1	0	0
P2b	H1A.179. 5	Amygdalus	2	0	1	0	0
P2b	H1A.179. 7	Amygdalus	2	0	1	0	0
P2b	H1A.179. 6	Amygdalus	3	0	1	0	0
P2b	H1A.179. 8	Amygdalus	3	0	1	0	0
P2b	H1A.179. 9	Amygdalus	3	0	1	0	0
P2b	H1A.179. 10	Amygdalus	3	0	1	0	0
P2b	H1A.179. 1	Amygdalus	3	0	1	0	0
P2b	H1A.180. 2	Amygdalus	2	0	1	0	0
P2b	H1A.181. 5	Juniperus	2	0	0	0	1
P2b	H1A.181. 8	Juniperus	3	0	0	1	1
P2b	H1A.181. 9	Juniperus	3	0	0	0	1
P2b	H1A.181. 16	Maloideae	3	0	0	0	0
P2b	H1A.181. 1	Amygdalus	2	0	1	0	0
P2b	H1A.181. 2	Amygdalus	2	0	1	0	0
P2b	H1A.181. 15	Amygdalus	2	0	1	0	0
P2b	H1A.181. 12	Amygdalus	3	0	1	0	0
P2b	H1A.181. 13	Amygdalus	3	0	1	0	0
P2b	H1A.181. 14	Amygdalus	3	0	1	0	0
P2a	H1A.183. 66	Juniperus	2	0	0	0	0
P2a	H1A.183. 77	Juniperus	2	0	0	0	0
P2a	H1A.183. 88	Juniperus	2	0	0	0	1
P2a	H1A.183. 51	Juniperus	3	0	0	0	1
P2a	H1A.183. 74	Juniperus	3	0	0	0	1
P2a	H1A.183. 13	Amygdalus	2	0	1	0	0
P2a	H1A.183. 14	Amygdalus	2	0	1	0	0
P2a	H1A.183. 25	Amygdalus	2	0	1	0	0
P2a	H1A.183. 30	Amygdalus	2	0	1	0	0
P2a	H1A.183. 31	Amygdalus	2	0	1	0	0
P2a	H1A.183. 32	Juniperus	2	0	1	0	1
P2a	H1A.183. 43	Amygdalus	2	0	1	0	0
P2a	H1A.183. 64	Amygdalus	2	0	1	0	0
P2a	H1A.183. 69	Amygdalus	2	0	1	0	0
P2a	H1A.183. 70	Amygdalus	2	0	1	0	0
P2a	H1A.183. 72	Amygdalus	2	0	1	0	0
P2a	H1A.183. 78	Amygdalus	2	0	1	0	0
P2a	H1A.183. 80	Amygdalus	2	0	1	0	0
P2a	H1A.183. 81	Amygdalus	2	0	1	0	0
P2a	H1A.183. 82	Amygdalus	2	0	1	0	0
P2a	H1A.183. 83	Amygdalus	2	0	1	0	0
P2a	H1A.183. 18	Amygdalus	3	0	1	0	0
P2a	H1A.183. 53	Amygdalus	3	0	1	0	0
P2a	H1A.183. 54	Amygdalus	3	0	1	0	0
P2a	H1A.183. 58	Amygdalus	3	0	1	0	0
P2a	H1A.183. 76	Amygdalus	3	0	1	0	0
P2a	H1A.183. 84	Amygdalus	3	0	1	0	0
P2a	H1A.183. 86	Amygdalus	3	0	1	0	0
P2a	H1A.183. 87	Amygdalus	3	0	1	0	0
P2a	H1A.183. 61	Amygdalus	3	0	1	0	0
P2a	H1A.183. 62	Amygdalus	3	0	1	0	0
P2a	H1A.187. 1	Amygdalus	2	0	0	0	0
P2a	H1A.187. 3	Amygdalus	2	0	1	0	0
P2a	H1A.187. 4	Amygdalus	2	0	1	0	0
P2a	H1A.188. 41	Juniperus	2	0	0	0	0
P2a	H1A.188. 49	Juniperus	2	0	0	0	0
P2a	H1A.188. 26	Juniperus	3	0	0	0	1
P2a	H1A.188. 42	Juniperus	3	0	0	0	0
P2a	H1A.188. 43	Juniperus	3	0	0	0	0
P2a	H1A.188. 13	Amygdalus	2	0	1	0	0
P2a	H1A.188. 21	Amygdalus	2	0	1	0	0
P2a	H1A.188. 33	Amygdalus	2	0	1	0	0
P2a	H1A.188. 36	Amygdalus	2	0	1	0	0
P2a	H1A.188. 44	Amygdalus	2	0	1	0	0
P2a	H1A.188. 47	Amygdalus	2	0	1	0	0
P2a	H1A.188. 27	Amygdalus	3	0	1	0	0
P2a	H1A.188. 32	Amygdalus	2	1	1	0	1
P2a	H1A.189. 4	Juniperus	3	0	0	1	1
P2a	H1A.189. 2	Amygdalus	3	0	1	0	0
P2a	H1A.190. 18	Juniperus	2	0	0	0	0
P2a	H1A.190. 20	Juniperus	2	0	0	1	1
P2a	H1A.190. 46	Juniperus	2	0	0	0	1
P2a	H1A.190. 47	Juniperus	2	0	0	0	1
P2a	H1A.190. 48	Amygdalus	2	0	0	0	0
P2a	H1A.190. 53	Juniperus	2	0	0	0	1
P2a	H1A.190. 55	Juniperus	2	0	0	0	1
P2a	H1A.190. 57	Juniperus	2	0	0	0	0
P2a	H1A.190. 11	Juniperus	3	0	0	0	0
P2a	H1A.190. 43	Juniperus	3	0	0	0	1
P2a	H1A.190. 61	Juniperus	3	0	0	1	0
P2a	H1A.190. 1	Amygdalus	2	0	1	0	0
P2a	H1A.190. 2	Amygdalus	2	0	1	0	0
P2a	H1A.190. 4	Amygdalus	2	0	1	0	0
P2a	H1A.190. 7	Amygdalus	2	0	1	0	0
P2a	H1A.190. 8	Amygdalus	2	0	1	0	0
P2a	H1A.190. 9	Amygdalus	2	0	1	0	0
P2a	H1A.190. 19	Amygdalus	2	0	1	0	0
P2a	H1A.190. 22	Amygdalus	2	0	1	0	0
P2a	H1A.190. 23	Amygdalus	2	0	1	0	0
P2a	H1A.190. 26	Amygdalus	2	0	1	0	0
P2a	H1A.190. 27	Amygdalus	2	0	1	0	0
P2a	H1A.190. 28	Juniperus	2	0	1	0	0
P2a	H1A.190. 30	Amygdalus	2	0	1	0	0
P2a	H1A.190. 38	Amygdalus	2	0	1	0	0
P2a	H1A.190. 40	Amygdalus	2	0	1	0	0
P2a	H1A.190. 41	Amygdalus	2	0	1	0	0
P2a	H1A.190. 42	Amygdalus	2	0	1	0	0
P2a	H1A.190. 44	Amygdalus	2	0	1	0	0
P2a	H1A.190. 45	Amygdalus	2	0	1	0	0
P2a	H1A.190. 49	Amygdalus	2	0	1	0	0
P2a	H1A.190. 52	Amygdalus	2	0	1	0	0
P2a	H1A.190. 59	Amygdalus	2	0	1	0	0
P2a	H1A.190. 63	Amygdalus	2	0	1	0	0
P2a	H1A.190. 64	Amygdalus	2	0	1	0	0
P2a	H1A.190. 50	Amygdalus	3	0	1	0	0
P2a	H1A.190. 51	Amygdalus	3	0	1	0	0
P2a	H1A.191. 2	Juniperus	2	0	0	0	1
P2a	H1A.191. 11	Juniperus	2	0	0	0	0
P2a	H1A.191. 17	Juniperus	2	0	0	0	1
P2a	H1A.191. 15	Juniperus	3	0	0	1	0
P2a	H1A.191. 4	Amygdalus	2	0	1	0	0
P2a	H1A.191. 5	Amygdalus	2	0	1	0	0
P2a	H1A.191. 12	Amygdalus	2	0	1	0	1
P2a	H1A.191. 6	Amygdalus	3	0	1	0	0
P2a	H1A.191. 9	Amygdalus	3	0	1	0	0
P2a	H1A.191. 18	Amygdalus	3	0	1	0	0
P1	H1A.192. 1	Juniperus	2	0	0	0	1
P1	H1A.192. 2	Juniperus	2	0	0	0	1
P1	H1A.192. 16	Juniperus	2	0	0	0	0
P1	H1A.192. 6	Amygdalus	3	0	0	0	0
P1	H1A.192. 10	Juniperus	3	0	0	0	0
P1	H1A.192. 14	Juniperus	3	0	0	0	1
P1	H1A.192. 15	Juniperus	3	0	0	0	1
P1	H1A.192. 11	Amygdalus	2	0	1	0	0
P1	H1A.192. 8	Amygdalus	3	0	1	0	0
P1	H1A.193. 8	Juniperus	2	0	0	0	1
P1	H1A.193. 9	Juniperus	2	0	0	0	0
P1	H1A.193. 12	Juniperus	2	0	0	0	1
P1	H1A.193. 7	Amygdalus	3	0	0	0	0
P1	H1A.193. 15	Amygdalus	2	0	1	0	0
P1	H1A.193. 17	Amygdalus	2	0	1	0	0
P1	H1A.193. 19	Amygdalus	3	0	1	0	1
P1	H1A.196. 8	Juniperus	2	0	0	0	1
P1	H1A.196. 9	Juniperus	2	0	0	0	1
P1	H1A.196. 13	Juniperus	2	0	0	0	0
P1	H1A.196. 14	Juniperus	2	0	0	0	1
P1	H1A.196. 15	Juniperus	2	0	0	0	0
P1	H1A.196. 6	Juniperus	2	0	1	0	0
P1	H1A.196. 1	Amygdalus	3	0	1	0	1
P1	H1A.196. 7	Amygdalus	3	0	1	0	0
P1	H1A.199. 3	Juniperus	2	0	0	0	1
P1	H1A.199. 7	Juniperus	2	0	0	0	1
P1	H1A.199. 12	Juniperus	2	0	0	0	0
P1	H1A.199. 17	Juniperus	3	0	0	1	0
P1	H1A.199. 18	Juniperus	3	0	0	0	1
P1	H1A.199. 21	Juniperus	3	0	0	0	1
P1	H1A.199. 6	Juniperus	2	0	1	0	1
P1	H1A.199. 10	Juniperus	3	0	1	1	1
P1	H1A.200. 10	Juniperus	2	0	0	0	1
P1	H1A.200. 13	Juniperus	2	0	0	0	0
P1	H1A.200. 23	Juniperus	2	0	0	0	1
P1	H1A.200. 26	Juniperus	2	0	0	0	0
P1	H1A.200. 7	Juniperus	3	0	0	0	0
P1	H1A.200. 9	Juniperus	3	0	0	0	1
P1	H1A.200. 14	Juniperus	2	0	1	0	0
P1	H1A.200. 16	Juniperus	2	0	1	0	1
P1	H1A.200. 19	Juniperus	2	0	1	0	0
P1	H1A.200. 20	Juniperus	2	0	1	0	1
P1	H1A.200. 21	Amygdalus	2	0	1	0	0
P1	H1A.200. 22	Juniperus	2	0	1	0	0
P1	H1A.200. 24	Juniperus	2	0	1	0	1
P1	H1A.200. 12	Juniperus	3	0	1	0	0
P1	H1A.200. 17	Amygdalus	3	0	1	0	0
P1	H1A.205. 4	Juniperus	3	0	1	0	1
P1	H1A.206. 2	Amygdalus	3	0	0	0	0
P1	H1A.206. 3	Juniperus	3	0	1	0	0
P1	H1A.207. 2	Juniperus	2	0	1	0	1
P1	H1A.209. 1	Juniperus	3	0	1	0	0

## Sheet: (B) DENDRO ALL_MCA
Data file S4(B)
(B-1) Results of MCA run on dendroanthracological features on all fragments: eigenvalues, percentage of variance and cumulative percentage of variance for each dimension
	eigenvalue	% of variance	Cumulative % of variance
dim 1	0.2897	10.86	10.86
dim 2	0.2387	8.95	19.81
dim 3	0.2303	8.64	28.45
dim 4	0.1889	7.08	35.53
dim 5	0.1785	6.69	42.23
dim 6	0.1711	6.42	48.64
dim 7	0.1667	6.25	54.89
dim 8	0.1667	6.25	61.14
dim 9	0.1667	6.25	67.39
dim 10	0.1667	6.25	73.64
dim 11	0.1608	6.03	79.67
dim 12	0.1522	5.71	85.38
dim 13	0.1108	4.15	89.54
dim 14	0.1042	3.91	93.44
dim 15	0.0946	3.55	96.99
dim 16	0.0803	3.01	100
(B-2) Results of MCA run on dendroanthracological features: contribution of variables to dimensions, and cos2 values
	Contribution					cos2
	Dim 1	Dim 2	Dim 3	Dim 4	Dim 5	Dim 1	Dim 2	Dim 3	Dim 4	Dim 5
Amygdalus	0.6932	24.6503	0.1782	0.1913	0.5132	0.0196	0.5737	0.004	0.0035	0.0089
Arbutus	0.3469	1.4034	0.2433	3.1892	1.9716	0.0062	0.0205	0.0034	0.0369	0.0216
Juniperus	29.289	4.789	0.5687	0.0248	0.0085	0.5469	0.0737	0.0084	0.0003	0.0001
Labiatae	0.3507	0.2873	0.0054	4.1732	17.2171	0.0061	0.0041	0.0001	0.0473	0.1845
Maloideae	5.3741	10.3538	0.6631	0.1366	3.557	0.1319	0.2093	0.0129	0.0022	0.0538
Phill/Rha	0.5949	1.3379	0.0111	3.6342	12.3118	0.0114	0.0211	0.0002	0.0454	0.1453
Pistacia	0.1081	0.026	46.2426	1.2857	0.3604	0.0019	0.0004	0.6516	0.0149	0.0039
Platanus	0.4082	0.0153	0.1217	1.6252	0.0194	0.0071	0.0002	0.0017	0.0185	0.0002
Prunus	0.0013	2.516	0.3634	2.4462	7.8751	0	0.0365	0.0051	0.0281	0.0855
Quercus D	0.0056	0.3646	0.5402	57.4863	1.5177	0.0001	0.0054	0.0078	0.6792	0.0169
Quercus E	2.3524	1.4975	0.0202	0.0234	0.007	0.0436	0.0229	0.0003	0.0003	0.0001
CD_1	8.9912	9.107	1.2673	2.0389	0.6712	0.3329	0.2778	0.0373	0.0492	0.0153
CD_2	6.3178	2.8147	0.5977	2.8856	21.8059	0.1597	0.0586	0.012	0.0476	0.3397
CD_3	3.8644	10.115	0.9578	0.0521	25.8296	0.0797	0.1718	0.0157	0.0007	0.3281
Resin.G_0	0.049	0.0067	0.7374	0.043	0.0027	0.0498	0.0056	0.5954	0.0285	0.0017
Resin.G_1	2.8157	0.3852	42.3528	2.4709	0.1529	0.0498	0.0056	0.5954	0.0285	0.0017
F.Hyph_0	2.9048	16.1445	3.044	4.1302	0.4483	0.0844	0.3865	0.0703	0.0782	0.008
F.Hyph_1	1.951	10.8433	2.0445	2.774	0.3011	0.0844	0.3865	0.0703	0.0782	0.008
Scar.Cal_0	0.0849	0.0148	0.0001	0.0138	0.1101	0.0708	0.0102	0.0001	0.0075	0.0566
Scar.Cal_1	3.9886	0.694	0.004	0.6498	5.1766	0.0708	0.0102	0.0001	0.0075	0.0566
NR.FalseR_0	4.1716	0.3724	0.0052	1.5163	0.0202	0.5129	0.0377	0.0005	0.1215	0.0015
NR.FalseR_1	25.3368	2.2616	0.0313	9.2093	0.1228	0.5129	0.0377	0.0005	0.1215	0.0015
