# Supplementary material for: The impact of environmental change on Palaeolithic and Mesolithic plant use and the transition to agriculture at Franchthi Cave, Greece
Source: PLoS One. 2018 Nov 20;13(11):e0207805. doi: 10.1371/journal.pone.0207805 (PMC6245798; doi:10.1371/journal.pone.0207805)
Supplement: S5 Data File — (A) Dendroanthracological data (CD, Bark, Pith and Ray Width) for 502 Amygdalus charcoal fragments; (B-1) Results of Multiple Correspondence Analysis (MCA) run on Amygdalus dendroanthracological features: eigenvalues, percentage and cumulative percentage of variance for each dimension; (B-2) Results of MCA run on Amygdalus dendroanthracological features: contribution of variables to dimensions, and cos2 values. (XLSX) [file pone.0207805.s005.xlsx]

## Sheet: (A) DENDRO AMY DATA
Data File S5(A). Dendroanthracological data (CD, Bark and Ray Width) for 502 Amygdalus charcoal fragments
												***Definition of Amygdalus ray-width classes
Charcoal Phase	Identifier*	Taxon	CD**	Pith	BRK	Ray width***		*Identifier format = Trench. Exca unit no. Fragment no				Ray-Width (RW) Narrow	RW Med	RW Wide
P5	FAS.112.5	Amygdalus	1	0	0	Narrow						<5	3 to 7	5 to 10
P5	FAS.112.19	Amygdalus	1	0	0	Narrow		**CD=Curvature Degree				1(3,5)	3,6	5,10
P5	FAS.112.27	Amygdalus	1	0	0	Narrow		1=not curved				1,2	3,7	5,8
P5	FAS.112.85	Amygdalus	1	0	0	Med		2=slightly curved				2,4	4,5	6,10
P5	FAS.112.111	Amygdalus	1	0	0	Med		3=strongly curved				2,5	4,6	6,8
P5	FAS.117.10	Amygdalus	1	0	0	Med						3,4	4,7	7,8
P5	FAS.118.61	Amygdalus	1	0	0	Narrow		BRK=Bark				3,5	4,8	8,10
P5	FAS.118.64	Amygdalus	1	0	0	Narrow							5,6
P5	FAS.118.14	Amygdalus	1	0	0	Med							5,7
P5	FAS.118.7	Amygdalus	1	0	0	Med							6,7
P5	FAS.118.79	Amygdalus	1	0	0	Med							1(3,6)
P5	FAS.118.89	Amygdalus	1	0	0	Med							1(5,6)
P5	FAS.118.16	Amygdalus	1	0	0	Med
P5	FAS.118.3	Amygdalus	2	0	0	Narrow
P5	FAS.118.47	Amygdalus	2	0	0	Med
P5	FAS.118.75	Amygdalus	2	0	0	Med
P5	FAS.118.5	Amygdalus	2	0	0	Med
P5	FAS.118.87	Amygdalus	2	0	0	Med
P5	FAS.118.44	Amygdalus	2	0	0	Wide
P5	FAS.118.4	Amygdalus	2	0	0	Wide
P5	FAS.118.21	Amygdalus	3	0	0	Narrow
P5	FAS.121.48	Amygdalus	1	0	0	Narrow
P5	FAS.121.53	Amygdalus	1	0	0	Narrow
P5	FAS.121.85	Amygdalus	1	0	0	Narrow
P5	FAS.121.13	Amygdalus	1	0	0	Med
P5	FAS.121.16	Amygdalus	1	0	0	Med
P5	FAS.121.50	Amygdalus	1	0	0	Med
P5	FAS.121.4	Amygdalus	1	0	0	Med
P5	FAS.121.23	Amygdalus	1	0	0	Med
P5	FAS.121.35	Amygdalus	1	0	0	Med
P5	FAS.121.12	Amygdalus	1	0	0	Med
P5	FAS.121.61	Amygdalus	1	0	0	Wide
P5	FAS.121.88	Amygdalus	1	0	0	Wide
P5	FAS.121.20	Amygdalus	2	0	0	Narrow
P5	FAS.121.75	Amygdalus	2	0	0	Narrow
P5	FAS.121.76	Amygdalus	2	0	0	Narrow
P5	FAS.121.32	Amygdalus	2	0	0	Med
P5	FAS.121.99	Amygdalus	2	0	0	Med
P5	FAS.121.65	Amygdalus	3	1	0	Narrow
P5	FAS.121.14	Amygdalus	3	0	0	Wide
P5	FAS.124.7	Amygdalus	1	0	0	Narrow
P5	FAS.124.49	Amygdalus	1	0	0	Narrow
P5	FAS.124.54	Amygdalus	1	0	0	Narrow
P5	FAS.124.35	Amygdalus	1	0	0	Narrow
P5	FAS.124.36	Amygdalus	1	0	0	Med
P5	FAS.124.27	Amygdalus	1	0	0	Med
P5	FAS.124.66	Amygdalus	1	0	0	Med
P5	FAS.124.68	Amygdalus	1	0	0	Med
P5	FAS.124.4	Amygdalus	1	0	0	Wide
P5	FAS.124.15	Amygdalus	2	0	0	Narrow
P5	FAS.124.9	Amygdalus	2	0	0	Med
P5	FAS.124.17	Amygdalus	2	0	0	Wide
P5	FAS.124.16	Amygdalus	3	0	0	Narrow
P5	FAS.124.22	Amygdalus	3	0	0	Med
P5	FAS.126.46	Amygdalus	1	0	0	Narrow
P5	FAS.126.59	Amygdalus	1	0	0	Narrow
P5	FAS.126.10	Amygdalus	1	0	0	Med
P5	FAS.126.25	Amygdalus	1	0	0	Med
P5	FAS.126.26	Amygdalus	1	0	0	Med
P5	FAS.126.34	Amygdalus	1	0	0	Med
P5	FAS.126.20	Amygdalus	1	0	0	Med
P5	FAS.126.29	Amygdalus	1	0	0	Med
P5	FAS.126.30	Amygdalus	1	0	0	Med
P5	FAS.126.31	Amygdalus	1	0	0	Med
P5	FAS.126.36	Amygdalus	1	0	0	Med
P5	FAS.126.93	Amygdalus	1	0	0	Med
P5	FAS.126.100	Amygdalus	1	0	0	Med
P5	FAS.126.7	Amygdalus	1	0	0	Med
P5	FAS.126.19	Amygdalus	1	0	0	Med
P5	FAS.126.53	Amygdalus	1	0	0	Med
P5	FAS.126.65	Amygdalus	1	0	0	Med
P5	FAS.126.1	Amygdalus	1	0	0	Med
P5	FAS.126.4	Amygdalus	1	0	0	Med
P5	FAS.126.6	Amygdalus	1	0	0	Med
P5	FAS.126.28	Amygdalus	2	0	0	Med
P5	FAS.126.47	Amygdalus	2	0	0	Med
P5	FAS.126.48	Amygdalus	2	0	0	Med
P5	FAS.126.61	Amygdalus	2	0	0	Med
P5	FAS.126.52	Amygdalus	2	0	0	Med
P5	FAS.126.69	Amygdalus	2	0	0	Med
P5	FAS.126.70	Amygdalus	2	0	0	Med
P5	FAS.126.77	Amygdalus	2	0	0	Med
P5	FAS.126.78	Amygdalus	2	0	0	Med
P5	FAS.126.81	Amygdalus	2	0	0	Med
P5	FAS.126.73	Amygdalus	2	0	0	Med
P5	FAS.126.18	Amygdalus	3	1	1	Narrow
P5	FAS.126.27	Amygdalus	3	0	0	Med
P5	FAS.126.33	Amygdalus	3	0	0	Med
P5	FAS.126.62	Amygdalus	3	0	0	Med
P5	FAS.126.63	Amygdalus	3	0	0	Med
P5	FAS.126.64	Amygdalus	3	0	0	Med
P4d	FAS.173.85	Amygdalus	1	0	0	Narrow
P4d	FAS.173.6	Amygdalus	1	0	0	Med
P4d	FAS.173.26	Amygdalus	1	0	0	Med
P4d	FAS.173.30	Amygdalus	1	0	0	Med
P4d	FAS.173.36	Amygdalus	1	0	0	Med
P4d	FAS.173.43	Amygdalus	1	0	0	Med
P4d	FAS.173.51	Amygdalus	1	0	0	Med
P4d	FAS.173.66	Amygdalus	1	0	0	Med
P4d	FAS.173.71	Amygdalus	1	0	0	Med
P4d	FAS.173.76	Amygdalus	1	0	0	Wide
P4d	FAS.173.7	Amygdalus	1	0	0	Wide
P4d	FAS.173.14	Amygdalus	1	0	0	Wide
P4d	FAS.173.12	Amygdalus	2	0	0	Narrow
P4d	FAS.173.28	Amygdalus	2	0	0	Med
P4d	FAS.173.59	Amygdalus	2	0	0	Med
P4d	FAS.173.24	Amygdalus	2	0	0	Med
P4d	FAS.173.44	Amygdalus	2	0	0	Med
P4d	FAS.173.37	Amygdalus	2	0	0	Med
P4d	FAS.173.91	Amygdalus	3	0	0	Narrow
P4d	FAS.173.3	Amygdalus	3	0	0	Med
P4d	FAS.173.52	Amygdalus	3	0	0	Med
P4d	FAS.173.64	Amygdalus	3	0	0	Med
P4d	FAS.173.82	Amygdalus	3	0	0	Med
P4d	FAS.173.1	Amygdalus	3	0	0	Med
P4d	FAS.173.9	Amygdalus	3	0	0	Med
P4d	FAS.173.23	Amygdalus	3	0	0	Med
P4d	FAS.173.27	Amygdalus	3	0	0	Med
P4d	FAS.174.48	Amygdalus	1	0	0	Narrow
P4d	FAS.174.3	Amygdalus	1	0	0	Med
P4d	FAS.174.10	Amygdalus	1	0	0	Med
P4d	FAS.174.42	Amygdalus	1	0	0	Med
P4d	FAS.174.18	Amygdalus	1	0	0	Med
P4d	FAS.174.35	Amygdalus	1	0	0	Med
P4d	FAS.174.56	Amygdalus	1	0	0	Med
P4d	FAS.174.76	Amygdalus	1	0	0	Med
P4d	FAS.174.47	Amygdalus	1	0	0	Med
P4d	FAS.174.4	Amygdalus	1	0	0	Wide
P4d	FAS.174.36	Amygdalus	2	0	0	Narrow
P4d	FAS.174.97	Amygdalus	2	0	0	Narrow
P4d	FAS.174.16	Amygdalus	2	0	0	Narrow
P4d	FAS.174.20	Amygdalus	2	0	0	Narrow
P4d	FAS.174.27	Amygdalus	2	0	0	Med
P4d	FAS.174.32	Amygdalus	2	0	0	Med
P4d	FAS.174.37	Amygdalus	2	0	0	Med
P4d	FAS.174.62	Amygdalus	2	0	0	Med
P4d	FAS.174.64	Amygdalus	2	0	0	Med
P4d	FAS.174.11	Amygdalus	2	0	0	Med
P4d	FAS.174.53	Amygdalus	3	0	0	Narrow
P4d	FAS.174.55	Amygdalus	3	0	0	Narrow
P4d	FAS.174.93	Amygdalus	3	0	0	Narrow
P4d	FAS.174.94	Amygdalus	3	0	0	Narrow
P4d	FAS.174.25	Amygdalus	3	0	0	Narrow
P4d	FAS.174.71	Amygdalus	3	0	0	Med
P4d	FAS.174.72	Amygdalus	3	0	0	Med
P4d	FAS.175.48	Amygdalus	1	0	0	Narrow
P4d	FAS.175.45	Amygdalus	1	0	0	Narrow
P4d	FAS.175.61	Amygdalus	1	0	0	Narrow
P4d	FAS.175.90	Amygdalus	1	0	0	Narrow
P4d	FAS.175.171	Amygdalus	1	0	0	Narrow
P4d	FAS.175.18	Amygdalus	1	0	0	Med
P4d	FAS.175.39	Amygdalus	1	0	0	Med
P4d	FAS.175.55	Amygdalus	1	0	0	Med
P4d	FAS.175.103	Amygdalus	1	0	0	Med
P4d	FAS.175.105	Amygdalus	1	0	0	Med
P4d	FAS.175.110	Amygdalus	1	0	0	Med
P4d	FAS.175.117	Amygdalus	1	0	0	Med
P4d	FAS.175.154	Amygdalus	1	0	0	Med
P4d	FAS.175.182	Amygdalus	1	0	0	Med
P4d	FAS.175.193	Amygdalus	1	0	0	Med
P4d	FAS.175.195	Amygdalus	1	0	0	Med
P4d	FAS.175.204	Amygdalus	1	0	0	Med
P4d	FAS.175.3	Amygdalus	1	0	0	Med
P4d	FAS.175.47	Amygdalus	1	0	0	Med
P4d	FAS.175.189	Amygdalus	1	0	0	Med
P4d	FAS.175.29	Amygdalus	1	0	0	Med
P4d	FAS.175.31	Amygdalus	1	0	0	Med
P4d	FAS.175.32	Amygdalus	1	0	0	Med
P4d	FAS.175.34	Amygdalus	1	0	0	Med
P4d	FAS.175.35	Amygdalus	1	0	0	Med
P4d	FAS.175.112	Amygdalus	1	0	0	Med
P4d	FAS.175.133	Amygdalus	1	0	0	Med
P4d	FAS.175.2	Amygdalus	1	0	0	Med
P4d	FAS.175.192	Amygdalus	1	0	0	Med
P4d	FAS.175.62	Amygdalus	1	0	0	Wide
P4d	FAS.175.63	Amygdalus	1	0	0	Wide
P4d	FAS.175.83	Amygdalus	1	0	0	Med
P4d	FAS.175.17	Amygdalus	1	0	0	Wide
P4d	FAS.175.89	Amygdalus	1	0	0	Wide
P4d	FAS.175.37	Amygdalus	1	0	0	Wide
P4d	FAS.175.165	Amygdalus	2	0	0	Narrow
P4d	FAS.175.57	Amygdalus	2	0	0	Narrow
P4d	FAS.175.30	Amygdalus	2	0	0	Narrow
P4d	FAS.175.131	Amygdalus	2	0	0	Narrow
P4d	FAS.175.178	Amygdalus	2	0	0	Narrow
P4d	FAS.175.201	Amygdalus	2	0	0	Narrow
P4d	FAS.175.205	Amygdalus	2	0	0	Narrow
P4d	FAS.175.65	Amygdalus	2	0	0	Med
P4d	FAS.175.111	Amygdalus	2	0	0	Med
P4d	FAS.175.146	Amygdalus	2	0	0	Med
P4d	FAS.175.173	Amygdalus	2	0	0	Med
P4d	FAS.175.180	Amygdalus	2	0	0	Med
P4d	FAS.175.175	Amygdalus	2	0	0	Med
P4d	FAS.175.7	Amygdalus	2	0	0	Med
P4d	FAS.175.56	Amygdalus	2	0	0	Med
P4d	FAS.175.160	Amygdalus	3	0	0	Narrow
P4d	FAS.175.6	Amygdalus	3	0	1	Narrow
P4d	FAS.175.51	Amygdalus	3	0	1	Narrow
P4d	FAS.175.54	Amygdalus	3	0	1	Narrow
P4d	FAS.175.149	Amygdalus	3	1	0	Narrow
P4d	FAS.175.172	Amygdalus	3	0	1	Narrow
P4d	FAS.175.73	Amygdalus	3	0	0	Narrow
P4d	FAS.175.135	Amygdalus	3	0	1	Med
P4d	FAS.175.203	Amygdalus	3	0	0	Med
P5	FAS.73.210	Amygdalus	1	0	0	Narrow
P5	FAS.73.5	Amygdalus	1	0	0	Med
P5	FAS.73.45	Amygdalus	1	0	0	Med
P5	FAS.73.32	Amygdalus	1	0	0	Med
P5	FAS.73.16	Amygdalus	1	0	0	Med
P5	FAS.73.248	Amygdalus	1	0	0	Wide
P5	FAS.73.7	Amygdalus	1	0	0	Wide
P5	FAS.73.6	Amygdalus	1	0	0	Wide
P5	FAS.73.105	Amygdalus	2	0	0	Narrow
P5	FAS.73.60	Amygdalus	2	0	0	Med
P5	FAS.73.245	Amygdalus	2	0	0	Med
P5	FAS.73.39	Amygdalus	2	0	0	Med
P5	FAS.73.243	Amygdalus	2	0	0	Med
P5	FAS.73.10	Amygdalus	2	0	0	Med
P5	FAS.73.63	Amygdalus	2	0	0	Med
P5	FAS.73.61	Amygdalus	3	0	0	Med
P5	FAS.73.246	Amygdalus	3	0	0	Wide
P5	FAS.75.25	Amygdalus	1	0	0	Narrow
P5	FAS.75.9	Amygdalus	1	0	0	Narrow
P5	FAS.75.10	Amygdalus	1	0	0	Narrow
P5	FAS.75.71	Amygdalus	1	0	0	Med
P5	FAS.75.3	Amygdalus	1	0	0	Med
P5	FAS.75.16	Amygdalus	1	0	0	Med
P5	FAS.75.22	Amygdalus	1	0	0	Med
P5	FAS.75.100	Amygdalus	1	0	0	Med
P5	FAS.75.6	Amygdalus	1	0	0	Med
P5	FAS.75.15	Amygdalus	1	0	0	Med
P5	FAS.75.23	Amygdalus	1	0	0	Med
P5	FAS.75.26	Amygdalus	1	0	0	Med
P5	FAS.75.73	Amygdalus	1	0	0	Med
P5	FAS.75.5	Amygdalus	1	0	0	Med
P5	FAS.75.107	Amygdalus	1	0	0	Med
P5	FAS.75.48	Amygdalus	1	0	0	Wide
P5	FAS.75.61	Amygdalus	3	0	0	Narrow
P5	FAS.75.49	Amygdalus	3	0	0	Med
P5	FAS.76.5	Amygdalus	1	0	0	Med
P5	FAS.76.7	Amygdalus	1	0	0	Med
P5	FAS.76.1	Amygdalus	3	0	1	Med
P5	FAS.76.2	Amygdalus	3	1	1	Wide
P5	FAS.82 .8	Amygdalus	1	0	0	Med
P5	FAS.82 .20	Amygdalus	1	0	0	Med
P5	FAS.82 .2	Amygdalus	1	0	0	Med
P5	FAS.82 .17	Amygdalus	2	0	0	Med
P5	FAS.82 .18	Amygdalus	2	0	0	Med
P5	FAS.87.23	Amygdalus	1	0	0	Med
P5	FAS.87.94	Amygdalus	1	0	0	Med
P4e	H1A.101.19	Amygdalus	3	0	0	Med
P4e	H1A.106.2	Amygdalus	3	0	0	Med
P4e	H1A.109.9	Amygdalus	2	0	0	Med
P4e	H1A.109.5	Amygdalus	3	1	1	Narrow
P4c	H1A.135.5	Amygdalus	2	0	0	Med
P4c	H1A.142.4	Amygdalus	2	0	0	Med
P4c	H1A.142.19	Amygdalus	3	0	0	Narrow
P4c	H1A.143.1	Amygdalus	2	0	0	Med
P4c	H1A.144.3	Amygdalus	2	0	0	Med
P4c	H1A.144.4	Amygdalus	2	0	0	Med
P4c	H1A.148.2	Amygdalus	3	0	0	Narrow
P4c	H1A.149.1	Amygdalus	1	0	0	Narrow
P4c	H1A.150.1	Amygdalus	1	0	0	Med
P4c	H1A.150.7	Amygdalus	3	1	1	Narrow
P4c	H1A.155.20	Amygdalus	2	0	0	Med
P4c	H1A.155.4	Amygdalus	2	0	0	Wide
P4c	H1A.160.3	Amygdalus	2	0	0	Med
P4c	H1A.160.5	Amygdalus	2	0	0	Med
P4c	H1A.160.7	Amygdalus	3	0	0	Med
P4b	H1A.161.32	Amygdalus	2	0	0	Med
P4b	H1A.161.8	Amygdalus	2	0	0	Wide
P4b	H1A.161.11	Amygdalus	3	0	0	Med
P4b	H1A.161.31	Amygdalus	3	0	0	Med
P4b	H1A.161.34	Amygdalus	3	0	0	Med
P4b	H1A.161.77	Amygdalus	3	0	0	Med
P4b	H1A.162.2	Amygdalus	1	0	0	Wide
P4b	H1A.162.3	Amygdalus	1	0	0	Wide
P4b	H1A.162.4	Amygdalus	2	0	0	Narrow
P4b	H1A.162.7	Amygdalus	2	0	0	Narrow
P4b	H1A.162.9	Amygdalus	2	0	0	Narrow
P4b	H1A.162.17	Amygdalus	2	0	0	Narrow
P4b	H1A.162.24	Amygdalus	2	0	0	Narrow
P4b	H1A.162.16	Amygdalus	3	0	0	Narrow
P4b	H1A.164.6	Amygdalus	2	0	0	Narrow
P4b	H1A.164.4	Amygdalus	3	0	0	Narrow
P4b	H1A.165.5	Amygdalus	2	0	0	Med
P4a	H1A.166.15	Amygdalus	1	0	0	Med
P4a	H1A.166.5	Amygdalus	2	0	0	Narrow
P4a	H1A.166.10	Amygdalus	2	0	0	Narrow
P4a	H1A.166.13	Amygdalus	2	0	0	Narrow
P4a	H1A.166.16	Amygdalus	2	0	0	Med
P4a	H1A.167.5	Amygdalus	1	0	0	Med
P4a	H1A.167.3	Amygdalus	2	0	0	Narrow
P4a	H1A.167.10	Amygdalus	2	0	0	Narrow
P4a	H1A.167.6	Amygdalus	2	0	0	Med
P4a	H1A.167.13	Amygdalus	3	0	0	Narrow
P4a	H1A.167.14	Amygdalus	3	0	0	Med
P4a	H1A.168.16	Amygdalus	1	0	0	Med
P4a	H1A.168.3	Amygdalus	2	0	0	Narrow
P4a	H1A.168.6	Amygdalus	2	0	0	Narrow
P4a	H1A.168.7	Amygdalus	2	0	0	Narrow
P4a	H1A.168.8	Amygdalus	2	0	0	Narrow
P4a	H1A.168.9	Amygdalus	2	0	0	Narrow
P4a	H1A.168.15	Amygdalus	2	0	0	Med
P4a	H1A.168.17	Amygdalus	2	0	0	Med
P4a	H1A.168.19	Amygdalus	2	0	0	Med
P4a	H1A.168.11	Amygdalus	3	0	0	Narrow
P4a	H1A.168.12	Amygdalus	3	0	0	Narrow
P4a	H1A.168.13	Amygdalus	3	0	0	Narrow
P4a	H1A.168.18	Amygdalus	3	0	0	Narrow
P4a	H1A.168.20	Amygdalus	3	0	0	Narrow
P4a	H1A.169.13	Amygdalus	1	0	0	Wide
P4a	H1A.169.3	Amygdalus	2	0	0	Narrow
P4a	H1A.169.6	Amygdalus	2	0	0	Narrow
P4a	H1A.169.7	Amygdalus	2	0	0	Narrow
P4a	H1A.169.22	Amygdalus	2	0	0	Narrow
P4a	H1A.169.10	Amygdalus	3	0	0	Narrow
P4a	H1A.169.16	Amygdalus	3	0	0	Narrow
P4a	H1A.169.24	Amygdalus	3	0	0	Narrow
P4a	H1A.170.60	Amygdalus	2	0	0	Med
P4a	H1A.170.14	Amygdalus	3	0	0	Narrow
P4a	H1A.170.75	Amygdalus	3	0	0	Narrow
P3	H1A.171.15	Amygdalus	2	0	0	Med
P3	H1A.171.19	Amygdalus	2	0	0	Med
P3	H1A.172.26	Amygdalus	1	0	0	Wide
P3	H1A.172.3	Amygdalus	2	0	0	Narrow
P3	H1A.172.8	Amygdalus	2	0	0	Narrow
P3	H1A.172.14	Amygdalus	2	0	0	Narrow
P3	H1A.172.19	Amygdalus	2	0	0	Narrow
P3	H1A.172.13	Amygdalus	2	0	0	Med
P3	H1A.173.10	Amygdalus	2	0	0	Narrow
P3	H1A.173.16	Amygdalus	2	0	0	Narrow
P3	H1A.173.26	Amygdalus	2	0	0	Narrow
P3	H1A.173.34	Amygdalus	2	0	0	Narrow
P3	H1A.173.35	Amygdalus	2	0	0	Narrow
P3	H1A.173.47	Amygdalus	2	0	0	Narrow
P3	H1A.173.79	Amygdalus	2	0	0	Narrow
P3	H1A.173.80	Amygdalus	2	0	0	Narrow
P3	H1A.173.7	Amygdalus	2	0	0	Med
P3	H1A.173.15	Amygdalus	2	0	0	Med
P3	H1A.173.27	Amygdalus	2	0	0	Med
P3	H1A.173.55	Amygdalus	2	0	0	Med
P3	H1A.173.89	Amygdalus	2	0	0	Med
P3	H1A.173.17	Amygdalus	2	0	0	Med
P3	H1A.173.3	Amygdalus	2	0	0	Med
P3	H1A.173.41	Amygdalus	3	1	1	Narrow
P3	H1A.173.8	Amygdalus	3	0	0	Narrow
P3	H1A.173.25	Amygdalus	3	0	0	Narrow
P3	H1A.173.44	Amygdalus	3	0	0	Narrow
P3	H1A.173.59	Amygdalus	3	0	0	Narrow
P3	H1A.173.60	Amygdalus	3	0	0	Narrow
P3	H1A.173.82	Amygdalus	3	1	1	Narrow
P3	H1A.173.84	Amygdalus	3	0	0	Narrow
P3	H1A.173.85	Amygdalus	3	0	0	Narrow
P3	H1A.173.86	Amygdalus	3	0	0	Narrow
P3	H1A.173.87	Amygdalus	3	1	1	Narrow
P3	H1A.173.93	Amygdalus	3	0	0	Narrow
P3	H1A.173.13	Amygdalus	3	0	0	Med
P3	H1A.174.8	Amygdalus	1	0	0	Narrow
P3	H1A.174.12	Amygdalus	1	0	0	Narrow
P3	H1A.174.23	Amygdalus	1	0	0	Med
P3	H1A.174.2	Amygdalus	2	0	0	Narrow
P3	H1A.174.3	Amygdalus	2	0	0	Narrow
P3	H1A.174.18	Amygdalus	2	0	0	Narrow
P3	H1A.174.7	Amygdalus	2	0	0	Wide
P3	H1A.174.32	Amygdalus	2	0	0	Wide
P3	H1A.174.5	Amygdalus	3	0	0	Narrow
P3	H1A.174.9	Amygdalus	3	0	0	Narrow
P3	H1A.174.10	Amygdalus	3	0	0	Narrow
P3	H1A.174.14	Amygdalus	3	0	0	Narrow
P3	H1A.174.16	Amygdalus	3	0	0	Narrow
P3	H1A.174.25	Amygdalus	3	0	0	Narrow
P3	H1A.174.35	Amygdalus	3	0	0	Narrow
P3	H1A.174.42	Amygdalus	3	0	0	Narrow
P3	H1A.174.45	Amygdalus	3	0	0	Narrow
P3	H1A.175.2	Amygdalus	1	0	0	Med
P3	H1A.175.14	Amygdalus	1	0	0	Wide
P3	H1A.175.8	Amygdalus	2	0	0	Med
P3	H1A.175.25	Amygdalus	2	0	0	Med
P3	H1A.175.6	Amygdalus	2	0	0	Wide
P3	H1A.175.7	Amygdalus	2	0	0	Wide
P3	H1A.175.21	Amygdalus	3	0	0	Med
P3	H1A.175.26	Amygdalus	3	0	0	Med
P3	H1A.176.6	Amygdalus	1	0	0	Med
P3	H1A.176.7	Amygdalus	1	0	0	Wide
P3	H1A.176.3	Amygdalus	2	0	0	Narrow
P3	H1A.176.10	Amygdalus	2	0	0	Med
P3	H1A.176.14	Amygdalus	2	0	0	Med
P2b	H1A.177.5	Amygdalus	1	0	0	Med
P2b	H1A.177.16	Amygdalus	1	0	0	Med
P2b	H1A.177.1	Amygdalus	1	0	0	Wide
P2b	H1A.177.3	Amygdalus	1	0	0	Wide
P2b	H1A.177.4	Amygdalus	1	0	0	Wide
P2b	H1A.177.12	Amygdalus	2	0	0	Med
P2b	H1A.177.14	Amygdalus	2	0	0	Med
P2b	H1A.177.18	Amygdalus	2	0	0	Med
P2b	H1A.177.45	Amygdalus	2	0	0	Med
P2b	H1A.177.2	Amygdalus	2	0	0	Wide
P2b	H1A.177.31	Amygdalus	2	0	0	Wide
P2b	H1A.178.11	Amygdalus	1	0	0	Med
P2b	H1A.178.18	Amygdalus	1	0	0	Med
P2b	H1A.178.3	Amygdalus	1	0	0	Wide
P2b	H1A.178.32	Amygdalus	1	0	0	Wide
P2b	H1A.178.1	Amygdalus	2	0	0	Med
P2b	H1A.178.6	Amygdalus	2	0	0	Med
P2b	H1A.178.17	Amygdalus	2	0	0	Med
P2b	H1A.178.20	Amygdalus	2	0	0	Med
P2b	H1A.178.2	Amygdalus	3	0	0	Med
P2b	H1A.178.4	Amygdalus	3	0	0	Med
P2b	H1A.178.14	Amygdalus	3	0	0	Med
P2b	H1A.178.15	Amygdalus	3	0	0	Med
P2b	H1A.178.31	Amygdalus	3	0	0	Med
P2b	H1A.179.4	Amygdalus	2	0	0	Med
P2b	H1A.179.7	Amygdalus	2	0	0	Med
P2b	H1A.179.5	Amygdalus	2	0	0	Med
P2b	H1A.179.10	Amygdalus	3	0	0	Med
P2b	H1A.179.1	Amygdalus	3	1	1	Med
P2b	H1A.179.6	Amygdalus	3	0	0	Med
P2b	H1A.179.8	Amygdalus	3	0	0	Med
P2b	H1A.179.9	Amygdalus	3	0	0	Med
P2b	H1A.180.2	Amygdalus	2	0	0	Wide
P2b	H1A.181.1	Amygdalus	2	0	0	Med
P2b	H1A.181.2	Amygdalus	2	0	0	Med
P2b	H1A.181.15	Amygdalus	2	0	0	Med
P2b	H1A.181.12	Amygdalus	3	0	0	Med
P2b	H1A.181.13	Amygdalus	3	0	0	Med
P2b	H1A.181.14	Amygdalus	3	0	0	Med
P2b	H1A.183.43	Amygdalus	2	0	0	Narrow
P2b	H1A.183.64	Amygdalus	2	0	0	Narrow
P2b	H1A.183.69	Amygdalus	2	0	0	Narrow
P2b	H1A.183.70	Amygdalus	2	0	0	Narrow
P2b	H1A.183.72	Amygdalus	2	0	0	Narrow
P2b	H1A.183.78	Amygdalus	2	0	0	Narrow
P2b	H1A.183.82	Amygdalus	2	0	0	Narrow
P2b	H1A.183.83	Amygdalus	2	0	0	Narrow
P2b	H1A.183.25	Amygdalus	2	0	0	Med
P2b	H1A.183.13	Amygdalus	2	0	0	Med
P2b	H1A.183.14	Amygdalus	2	0	0	Med
P2b	H1A.183.31	Amygdalus	2	0	0	Med
P2b	H1A.183.81	Amygdalus	2	0	0	Med
P2b	H1A.183.80	Amygdalus	2	0	0	Med
P2b	H1A.183.18	Amygdalus	3	0	0	Narrow
P2b	H1A.183.61	Amygdalus	3	1	0	Narrow
P2b	H1A.183.62	Amygdalus	3	1	0	Narrow
P2b	H1A.183.76	Amygdalus	3	0	0	Narrow
P2b	H1A.183.84	Amygdalus	3	0	0	Narrow
P2b	H1A.183.87	Amygdalus	3	0	0	Narrow
P2b	H1A.183.53	Amygdalus	3	0	0	Med
P2b	H1A.183.54	Amygdalus	3	0	0	Med
P2b	H1A.183.58	Amygdalus	3	0	0	Med
P2a	H1A.187.3	Amygdalus	2	0	0	Med
P2a	H1A.187.4	Amygdalus	2	0	0	Med
P2a	H1A.187.1	Amygdalus	2	0	0	Wide
P2a	H1A.188.36	Amygdalus	2	0	0	Narrow
P2a	H1A.188.44	Amygdalus	2	0	0	Narrow
P2a	H1A.188.47	Amygdalus	2	0	0	Med
P2a	H1A.188.21	Amygdalus	2	0	0	Med
P2a	H1A.188.32	Amygdalus	2	0	0	Med
P2a	H1A.188.33	Amygdalus	2	0	0	Med
P2a	H1A.189.2	Amygdalus	3	0	0	Narrow
P2a	H1A.190.8	Amygdalus	2	0	0	Narrow
P2a	H1A.190.9	Amygdalus	2	0	0	Narrow
P2a	H1A.190.26	Amygdalus	2	0	0	Narrow
P2a	H1A.190.27	Amygdalus	2	0	0	Narrow
P2a	H1A.190.41	Amygdalus	2	0	0	Narrow
P2a	H1A.190.42	Amygdalus	2	0	0	Narrow
P2a	H1A.190.44	Amygdalus	2	0	0	Narrow
P2a	H1A.190.45	Amygdalus	2	0	0	Narrow
P2a	H1A.190.63	Amygdalus	2	0	0	Narrow
P2a	H1A.190.23	Amygdalus	2	0	0	Med
P2a	H1A.190.52	Amygdalus	2	0	0	Med
P2a	H1A.190.64	Amygdalus	2	0	0	Med
P2a	H1A.190.1	Amygdalus	2	0	0	Med
P2a	H1A.190.2	Amygdalus	2	0	0	Med
P2a	H1A.190.7	Amygdalus	2	0	0	Med
P2a	H1A.190.30	Amygdalus	2	0	0	Med
P2a	H1A.190.38	Amygdalus	2	0	0	Med
P2a	H1A.190.40	Amygdalus	2	0	0	Med
P2a	H1A.190.49	Amygdalus	2	0	0	Med
P2a	H1A.190.59	Amygdalus	2	0	0	Med
P2a	H1A.190.48	Amygdalus	2	0	0	Med
P2a	H1A.190.19	Amygdalus	2	0	0	Med
P2a	H1A.190.22	Amygdalus	2	0	0	Med
P2a	H1A.190.50	Amygdalus	3	1	0	Narrow
P2a	H1A.190.51	Amygdalus	3	1	0	Narrow
P2a	H1A.191.4	Amygdalus	2	0	0	Narrow
P2a	H1A.191.5	Amygdalus	2	0	0	Med
P2a	H1A.191.12	Amygdalus	2	0	0	Med
P2a	H1A.191.21	Amygdalus	2	0	0	Wide
P2a	H1A.191.6	Amygdalus	3	0	0	Narrow
P2a	H1A.191.9	Amygdalus	3	0	0	Med
P1	H1A.192.11	Amygdalus	2	0	0	Narrow
P1	H1A.192.8	Amygdalus	3	0	0	Narrow
P1	H1A.192.6	Amygdalus	3	0	0	Med
P1	H1A.193.17	Amygdalus	2	0	0	Med
P1	H1A.193.19	Amygdalus	3	0	0	Narrow
P1	H1A.193.7	Amygdalus	3	0	0	Med
P1	H1A.196.1	Amygdalus	3	0	0	Wide
P1	H1A.196.7	Amygdalus	3	0	0	Wide
P1	H1A.200.21	Amygdalus	2	0	0	Med
P1	H1A.200.17	Amygdalus	3	0	0	Narrow
P1	H1A.206.2	Amygdalus	3	0	0	Med

## Sheet: (B) DENDRO AMY MCA
Data file S5(B)
(B-1) Results of Multiple Correspondence Analysis (MCA) run on Amygdalus dendroanthracological features: eigenvalues, percentage and cumulative percentage of variance for each dimension
	eigenvalue	% of variance	Cumulative % of variance
dim 1	0.3791	31.59	31.59
dim 2	0.2356	19.63	51.23
dim 3	0.1936	16.13	67.36
dim 4	0.1712	14.26	81.63
dim 5	0.133	11.08	92.71
dim 6	0.0875	7.29	100
(B-2) Results of MCA run on Amygdalus dendroanthracological features: contribution of variables to dimensions, and cos2 values
	Contribution					cos2
	Dim 1	Dim 2	Dim 3	Dim 4	Dim 5	Dim 1		Dim 2	Dim 3	Dim 4	Dim 5
Amygdalus	0	0	0	0	0	NaN		NaN	NaN	NaN	NaN
CD_1	4.2907	29.9661	2.2533	5.4736	24.6506	0.1219		0.529	0.0327	0.0702	0.2456
CD_2	1.715	19.4386	3.2826	33.9156	0.0129	0.0557		0.3924	0.0544	0.4973	0.0001
CD_3	16.5759	0.3891	0.3664	23.1073	34.3671	0.4195		0.0061	0.0047	0.264	0.305
Pith_0	0.9314	0.1013	0.0236	0.2413	0.097	0.6331		0.0428	0.0082	0.074	0.0231
Pith_1	32.4656	3.5325	0.822	8.4099	3.3801	0.6331		0.0428	0.0082	0.074	0.0231
BRK_0	0.8927	0.1258	0.0674	0.3225	0.014	0.6068		0.0531	0.0234	0.099	0.0033
BRK_1	31.1161	4.3853	2.3477	11.2405	0.4874	0.6068		0.0531	0.0234	0.099	0.0033
Ray width (Med)	3.5276	0.2661	31.4963	3.0737	4.7979	0.154		0.0072	0.7021	0.0606	0.0734
Ray width (Narrow)	7.8966	12.1128	13.87	10.5322	20.7972	0.2277		0.2171	0.2042	0.1371	0.2103
Ray width (Wide)	0.5884	29.6823	45.4708	3.6835	11.3956	0.0123		0.385	0.4846	0.0347	0.0834
