# Supplementary material for: The impact of environmental change on Palaeolithic and Mesolithic plant use and the transition to agriculture at Franchthi Cave, Greece
Source: PLoS One. 2018 Nov 20;13(11):e0207805. doi: 10.1371/journal.pone.0207805 (PMC6245798; doi:10.1371/journal.pone.0207805)
Supplement: S6 Data File — (A) Data matrix (taxon counts) for FC samples containing both wood charcoal and non-wood charred plant remains (trenches H1A, FAS); (B-1) Results of Correspondence Analysis (CA) run on the per-sample charcoal and non-wood botanical taxon counts: contribution to dimensions and cos2 values; (B-2) Results of CA run on the per-sample charcoal and non-wood botanical taxon counts: eigenvalues and percentage of variance for dimensions. (XLSX) [file pone.0207805.s006.xlsx]

## Sheet: (A) SEED CHARCOAL_DATA
Data File S6(A). Data matrix (taxon counts) for FC samples containing both wood charcoal and non-wood charred plant remains (trenches H1A, FAS)
C-Phase	Sample	Hordeum vulgare ssp. distichum	Triticum monococcum	Triticum turgidum ssp. dicoccum	Avena sp.	Hordeum vulgare ssp. spontaneum	Phalaris sp.	Lens sp.	Lathyrus	Vicia ervilia	Vicia/Lathyrus sp.	Pisum sp	Pisum/Vicia	Fabaceae (large)	Fabaceae (small)	Medicago sp.	Pistacia sp. (nut)	Amygdalus sp. (nut)	Pyrus amygdaliformis	Cirsium sp.	Cruciferae sp. (seeds)	Liliaceae	Juniperus CH	Amygdalus CH	Prunus DP CH	Maloideae CH	Phillyrea.Rhamnus CH	Pistacia CH	Quercus E CH	Quercus D CH	Arbutus CH
P1	H1A 193	0	0	0	0	0	0	10	0	0	0	0	0	0	0	0	0	0	0	0	0	0	11	9	0	0	0	0	0	0	0
P1	H1A 196	0	0	0	0	0	0	5	0	0	0	0	0	0	1	0	9	0	0	0	0	0	12	3	0	0	0	0	0	0	0
P1	H1A 197	0	0	0	0	0	0	9	0	3	3	0	0	0	2	0	0	7	0	0	0	0	24	4	0	0	0	0	0	0	0
P1	H1A 198	0	0	0	0	1	0	2	0	1	3	0	0	0	0	0	7	7	0	0	1	0	47	22	0	0	0	0	0	0	0
P1	H1A 199	0	0	0	0	0	0	10	4	1	0	0	0	0	0	0	6	5	0	0	0	0	80	66	0	0	0	0	0	0	0
P1	H1A 200	0	0	0	1	0	0	19	0	0	0	0	0	0	0	0	1	0	0	0	0	0	26	11	1	0	0	0	0	0	0
P2a	H1A 188	0	0	0	0	0	0	1	1	0	0	0	0	0	0	0	0	0	0	0	0	0	19	22	0	0	0	0	2	0	0
P2a	H1A 190	0	0	0	0	0	0	7	1	1	0	0	0	0	0	0	0	1	0	0	0	1	26	32	0	0	0	0	0	0	0
P2a	H1A 191	0	0	0	0	0	0	11	0	8	0	0	0	0	0	0	2	1	0	0	0	0	13	10	0	0	0	0	0	0	0
P2b	H1A 179	0	0	0	0	1	0	2	0	0	0	0	0	1	0	0	2	1	0	0	0	0	5	66	0	3	0	0	0	0	0
P3	H1A 173	0	0	0	1	1	0	2	1	2	0	0	0	0	2	0	0	3	0	0	0	0	36	87	0	2	0	0	0	0	0
P3	H1A 174	0	0	0	0	1	0	2	1	1	1	0	0	0	0	0	0	2	1	0	0	0	24	75	0	1	0	0	0	0	0
P4a	H1A 166	0	0	0	19	16	0	7	3	2	3	3	0	18	0	0	16	41	13	4	0	0	1	23	0	55	10	1	0	0	0
P4a	H1A 167	0	0	0	5	0	0	4	0	1	4	0	0	0	0	0	2	3	3	1	0	7	1	23	0	55	10	1	0	0	0
P4a	H1A 170	0	0	0	8	0	0	1	0	0	2	0	0	0	0	0	1	10	2	2	0	25	1	17	0	96	3	0	0	0	0
P4b	H1A 161	0	0	0	4	0	0	0	1	0	0	1	0	2	0	0	15	2	0	0	0	4	0	30	0	38	12	0	0	0	0
P4b	H1A 162	0	0	0	9	2	0	1	0	0	1	0	0	0	0	0	43	26	1	0	0	13	0	35	0	42	0	3	0	0	0
P4b	H1A 164	0	0	0	9	6	0	2	2	0	0	0	4	0	0	0	32	14	0	0	0	0	0	77	1	123	11	0	0	0	0
P4b	H1A 165	0	0	0	16	13	0	1	2	0	4	0	5	33	0	0	30	29	6	0	0	35	0	19	2	61	6	1	0	0	0
P4c	H1A 132	0	0	0	0	0	0	0	0	0	0	0	0	0	0	0	2	23	0	0	0	0	0	4	0	0	0	0	0	0	0
P4c	H1A 135	0	0	0	0	0	0	0	0	0	1	0	0	0	0	0	1	17	0	0	0	0	0	28	0	2	0	0	0	0	0
P4c	H1A 146	0	0	0	0	0	0	0	0	0	0	0	0	0	0	0	0	25	0	0	0	0	0	9	0	1	0	0	0	0	0
P4c	H1A 150	0	0	0	0	0	0	0	0	0	0	0	0	0	0	0	1	21	0	0	0	0	0	7	0	0	0	0	0	0	0
P4c	H1A 152	0	0	0	0	0	0	0	0	0	0	1	0	0	0	0	2	14	0	0	0	0	0	7	0	1	0	0	0	0	0
P4c	H1A 154	0	0	0	0	0	0	0	0	0	0	0	0	0	0	0	2	2	0	0	0	0	0	0	0	1	0	0	0	0	0
P4c	H1A 155	0	0	0	0	0	0	0	0	0	0	1	0	1	0	0	2	20	0	0	0	0	0	9	0	7	0	1	0	0	0
P4d	FAS 173	0	0	0	4	0	0	1	0	0	0	0	0	0	0	0	5	8	0	0	0	0	0	63	0	56	0	0	0	0	0
P4d	FAS 174	0	0	0	30	1	0	9	1	0	4	0	0	2	0	0	103	46	0	2	0	0	0	115	6	91	0	1	0	0	0
P4d	FAS 175	0	0	0	15	0	0	10	0	0	1	0	2	2	0	0	35	0	4	0	0	0	0	62	6	84	0	1	0	0	0
P5	FAS 73	13	0	4	0	0	0	0	0	0	0	0	0	0	0	1	1	1	0	0	0	0	0	28	0	62	29	11	31	34	16
P5	FAS 75	2	0	6	0	0	0	0	0	0	0	0	0	0	0	2	0	0	0	0	2	0	0	20	1	45	12	0	5	1	1
P5	FAS 76	5	0	17	0	0	0	2	0	0	0	0	0	0	0	0	0	0	0	0	0	0	0	5	0	20	9	0	0	0	0
P5	FAS 82	9	0	3	0	0	0	2	0	0	1	0	0	2	0	455	0	0	0	0	20	0	1	5	0	4	3	0	3	1	1
P5	FAS 87	1	0	0	0	0	0	3	0	0	0	0	0	0	0	5	5	3	0	0	0	0	0	4	1	20	16	2	24	6	4
P5	FAS 89	5	0	9	0	0	0	6	3	0	0	0	0	0	0	8	2	5	0	0	0	0	0	2	0	0	2	0	4	1	0
P5	FAS 98	10	2	2	0	0	0	2	0	0	0	0	0	1	0	11	0	5	0	0	0	1	0	1	0	0	0	0	1	0	0
P5	FAS 101	2	1	4	0	0	0	1	0	0	0	0	0	0	0	4	0	2	0	0	0	0	0	0	1	2	3	0	1	0	0
P5	FAS 112	1	0	3	0	0	0	0	1	0	0	0	1	0	0	14	0	0	0	0	3	0	4	6	1	39	25	8	35	4	10
P5	FAS 117	4	2	18	0	0	2	1	2	0	0	0	0	0	0	2	0	1	1	0	1	0	0	2	1	5	6	1	0	2	2
P5	FAS 118	2	5	6	0	0	0	0	0	0	0	0	0	0	0	0	0	0	0	0	0	0	0	26	1	9	11	11	8	2	8
P5	FAS 121	1	0	25	0	0	0	4	0	0	4	0	4	10	0	11	0	27	0	0	12	0	0	19	0	27	20	3	1	10	0
P5	FAS 124	3	1	2	0	0	0	0	1	0	1	0	0	2	0	1	1	12	0	0	4	3	0	30	1	9	9	2	1	6	0
P5	FAS 126	0	0	3	0	0	0	13	0	0	0	0	0	6	2	0	0	0	0	0	0	0	0	40	1	9	2	10	5	2	0

## Sheet: (B) SEED CHARCOAL_CA
Data File S6(B)
(B-1) Results of Correspondence Analysis (CA) run on the per-sample charcoal and non-wood botanical taxon counts: contribution to dimensions and cos2 values
		Contribution to dimensions					cos2
	Taxon Code	Dim 1	Dim 2	Dim 3	Dim 4	Dim 5	Dim 1	Dim 2	Dim 3	Dim 4	Dim 5
Hordeum vulgare	HORDVUL	3.5154	5.0606	5.1971	1.4267	0.4101	0.202	0.2306	0.134	0.0275	0.0069
Triticum monococcum	TRIMON	0.7242	1.314	1.2592	0.25	0.9988	0.0868	0.1249	0.0677	0.01	0.0348
Triticum turgidum ssp. dicoccum	TRIDICO	5.5615	6.9681	16.6084	13.2841	8.3293	0.1865	0.1852	0.2499	0.1492	0.0813
Avena sp.	AVENSPE	0.0144	5.0468	0.1319	1.5331	0.3014	0.0023	0.6457	0.0095	0.0829	0.0142
Hordeum spontaneum	HORDSPO	0.0017	1.8452	0.2234	0.5235	4.6721	0.0003	0.2182	0.015	0.0261	0.2027
Phalaris sp.	PHALSPE	0.2211	0.379	1.3199	1.8161	1.3617	0.0323	0.0438	0.0864	0.0888	0.0578
Lens sp.	LENSSPE	4.4208	3.2002	0.356	3.5574	4.686	0.2347	0.1347	0.0085	0.0632	0.0724
Lathyrus sp.	LATHSPE	0.0249	0.2071	0.5259	0.4847	0.0017	0.0085	0.056	0.0805	0.0553	0.0002
Vicia ervilia	VICIERV	2.0045	0.6513	0.0525	0.3793	4.077	0.1363	0.0351	0.0016	0.0086	0.0806
Vicia/Lathyrus spp.	VICILAT	0.0535	0.1255	0.2044	0.2412	1.1216	0.0194	0.0361	0.0333	0.0293	0.1183
Pisum sp.	PISUSPE	0.0014	0.2715	0.3915	0.5015	0.3046	0.0004	0.0677	0.0552	0.0528	0.0279
Pisum/Vicia spp.	PISUVIC	0.1349	0.1579	0.056	0.4202	0.3189	0.0561	0.0521	0.0104	0.0585	0.0386
Fabaceae (large)	FABA L	0.2807	2.0122	1.7097	1.6506	10.8192	0.0225	0.1281	0.0616	0.0444	0.2527
Fabaceae (small)	FABA S	0.4549	0.2316	0.0011	0.0003	0.1831	0.101	0.0408	0.0001	0	0.0118
Medicago sp.	MEDISPE	4.2757	6.1091	7.363	0.4726	0.714	0.1947	0.2205	0.1504	0.0072	0.0095
Pistacia sp.	PISTA N	0.1154	8.5937	0.1653	0.2295	0.4943	0.0061	0.3624	0.0039	0.0041	0.0076
Amygdalus sp.	AMYG N	0.0006	6.3678	33.9722	38.2696	1.7531	0	0.1445	0.4362	0.3668	0.0146
Pyrus amygdaliformis	PYRUAMY	0.0389	1.1895	0.1264	1.0499	2.703	0.0078	0.1879	0.0113	0.07	0.1567
Cirsium sp.	CIRSSPE	0.0084	0.4253	0.0017	0.1311	0.4722	0.0045	0.1796	0.0004	0.0234	0.0732
Cruciferae sp.	CRUCIF	0.6466	0.5861	1.4203	0.0192	0.0176	0.0809	0.0582	0.0798	0.0008	0.0006
Liliaceae	LILIAC	0.2722	4.6043	0.0255	6.1126	9.7673	0.0159	0.2137	0.0007	0.1198	0.1663
Juniperus charcoal	JUNI CH	40.5359	16.1543	0.0248	0.6109	5.693	0.6886	0.2175	0.0002	0.0035	0.0281
Amygdalus charcoal	AMYG CH	8.0107	0.0019	1.7867	3.2488	31.8291	0.3449	0.0001	0.0345	0.0468	0.3987
Prunus.DP charcoal	PRUN CH	0.0667	0.0189	0.0332	0.2634	0.2456	0.0306	0.0069	0.0068	0.0405	0.0328
Maloideae charcoal	MALOI CH	5.5101	7.4873	9.2741	6.5537	0.3734	0.2435	0.2622	0.1838	0.097	0.0048
Phillyrea/Rhamnus charcoal	PHIL.RHAM CH	6.9093	3.1848	0.9475	0.0189	0.4493	0.5387	0.1968	0.0331	0.0005	0.0102
Pistacia charcoal	PISTA CH	1.5684	1.6274	1.5314	1.8039	0.0497	0.1675	0.1378	0.0734	0.0645	0.0015
Quercus.E charcoal	QUER E CH	7.7798	8.951	9.6815	9.0146	6.696	0.2911	0.2655	0.1625	0.1129	0.0729
Quercus.D charcoal	QUER D CH	3.8665	3.7607	1.8894	3.3107	0.6208	0.2545	0.1962	0.0558	0.073	0.0119
Arbutus charcoal	ARBU CH	2.9807	3.467	3.7202	2.8218	0.5362	0.2825	0.2605	0.1582	0.0896	0.0148
(B-2) Results of CA run on the per-sample charcoal and non-wood botanical taxon counts: eigenvalues and percentage of variance for dimensions
	eigenvalue	% of variance	Cumulative % of variance
dim 1	0.5443	23.46	23.46
dim 2	0.4315	18.59	42.05
dim 3	0.2442	10.52	52.58
dim 4	0.1823	7.85	60.43
dim 5	0.1583	6.82	67.25
dim 6	0.1187	5.12	72.37
dim 7	0.0976	4.21	76.58
dim 8	0.0863	3.72	80.29
dim 9	0.078	3.36	83.65
dim 10	0.0683	2.94	86.6
dim 11	0.0577	2.49	89.09
dim 12	0.0509	2.19	91.28
dim 13	0.0482	2.08	93.36
dim 14	0.0348	1.5	94.86
dim 15	0.0232	1	95.86
dim 16	0.0206	0.89	96.75
dim 17	0.016	0.69	97.44
dim 18	0.0126	0.54	97.98
dim 19	0.0119	0.51	98.49
dim 20	0.0079	0.34	98.83
dim 21	0.0066	0.29	99.12
dim 22	0.0053	0.23	99.35
dim 23	0.0049	0.21	99.56
dim 24	0.0028	0.12	99.68
dim 25	0.0024	0.11	99.78
dim 26	0.0022	0.1	99.88
dim 27	0.0013	0.06	99.93
dim 28	0.001	0.04	99.98
dim 29	0.0006	0.02	100
