# Supplementary material for: The impact of environmental change on Palaeolithic and Mesolithic plant use and the transition to agriculture at Franchthi Cave, Greece
Source: PLoS One. 2018 Nov 20;13(11):e0207805. doi: 10.1371/journal.pone.0207805 (PMC6245798; doi:10.1371/journal.pone.0207805)
Supplement: S7 Data File — Data matrix (taxon counts) for all FC samples containing non-wood charred plant remains (all trenches). (XLSX) [file pone.0207805.s007.xlsx]

## Sheet: FC SEED_FRUIT_DATA
Data File S7. Data matrix (taxon counts) for all FC samples containing non-wood charred plant remains (all trenches)
JH Botanical zone	Sample	HORDVUL	TRIMON	TRIDICO	AVENSPE	HORDSPO	PHALSPE	LENSSPE	LATHSPE	VICIERV	VICILAT	PISUSPE	PISUVIC	FABA L	FABA S	MEDISPE	PISTA N	AMYG N	PYRUAMY	ADOSPE	CAPSPE	CRUCIF	FUMASPE	LILIAC	MALPAR
IIa	H1B 167	0	0	0	0	0	0	5	0	0	0	0	0	0	1	0	0	0	0	0	0	0	0	4	0
IIa	H1A 190	0	0	0	0	0	0	7	1	1	0	0	0	0	0	0	0	1	0	0	0	0	1	1	0
IIa	H1A 191	0	0	0	0	0	0	11	0	8	0	0	0	0	0	0	2	1	0	1	0	0	0	0	0
IIa	H1A 193	0	0	0	0	0	0	10	0	0	0	0	0	0	0	0	0	0	0	0	0	0	0	0	0
IIa	H1A 196	0	0	0	0	0	0	5	0	0	0	0	0	0	1	0	9	0	0	0	0	0	0	0	0
IIa	H1A 197	0	0	0	0	0	0	9	0	3	3	0	0	0	2	0	0	7	0	0	0	0	0	0	0
IIa	H1A 198	0	0	0	0	1	0	2	0	1	3	0	0	0	0	0	7	7	0	0	0	1	0	0	0
IIa	H1A 199	0	0	0	0	0	0	10	4	1	0	0	0	0	0	0	6	5	0	0	0	0	0	0	0
IIa	H1A 200	0	0	0	1	0	0	19	0	0	0	0	0	0	0	0	1	0	0	0	0	0	0	0	0
IIb	H1A 181	0	0	0	0	0	0	2	2	1	0	0	0	1	0	0	1	12	0	0	0	0	0	0	0
IIb	H1A 182	0	0	0	0	0	0	2	0	0	1	0	0	2	0	0	0	8	0	0	0	0	0	3	0
IIc	H1B 161	0	0	0	0	0	0	5	2	5	3	0	0	2	0	0	1	0	0	0	0	0	0	0	0
IIc	H1B 162	0	0	0	0	0	0	17	1	8	0	0	0	0	0	0	0	0	0	0	0	0	0	1	0
IId	H1B 156	0	0	0	0	0	0	5	0	0	0	0	0	0	0	0	2	1	2	0	0	0	0	0	0
IId	H1B 157	0	0	0	0	0	0	1	0	0	2	0	0	1	0	0	1	4	2	0	0	0	0	0	0
IId	H1B 158	0	0	0	0	0	0	2	1	0	1	0	0	3	0	0	3	0	3	0	0	0	0	1	0
IId	H1A 173	0	0	0	1	1	0	2	1	2	0	0	0	0	2	0	0	3	0	0	0	0	0	0	0
II/III	FAS 199	0	0	0	4	0	0	0	0	0	0	0	0	0	2	0	1	5	0	0	0	0	0	0	0
II/III	FAS 200	0	0	0	0	0	0	0	0	0	0	0	0	1	0	0	0	12	2	0	0	0	0	0	0
II/III	FAS 203	0	0	0	5	0	0	1	0	0	0	0	0	0	0	0	1	2	0	0	0	0	0	0	1
III	FAS 176	0	0	0	24	1	4	102	3	0	4	1	1	3	2	0	18	151	0	0	0	0	0	0	0
III	FAS 177	0	0	0	78	2	4	74	1	0	4	0	3	26	9	0	139	342	49	2	0	0	0	2	0
III	FAS 178	0	0	0	207	13	6	105	1	0	7	0	0	10	13	2	316	137	120	4	0	0	0	33	0
III	FAS 179	0	0	0	120	1	1	65	4	0	10	0	0	3	40	0	167	150	54	1	10	3	0	6	1
III	FAS 180	0	0	0	68	0	0	16	0	0	0	0	0	1	26	1	222	101	32	1	4	1	1	0	0
III	FAS 181	0	0	0	18	0	0	2	0	0	0	0	0	0	7	0	140	27	12	0	1	1	0	0	1
III	FAS 182	0	0	0	33	7	0	11	0	0	0	0	0	0	6	0	144	86	24	1	3	0	0	0	1
III	FAS 183	0	0	0	34	3	0	5	0	0	0	2	0	0	0	0	51	50	21	2	1	2	3	3	1
III	FAS 184	0	0	0	92	6	2	13	0	0	3	0	1	12	7	0	320	130	0	3	11	2	1	4	1
III	FAS 185	0	0	0	64	3	0	6	0	0	0	0	0	4	0	0	135	37	24	0	13	4	2	6	0
III	FAS 186	0	0	0	13	0	1	2	1	0	0	0	0	1	2	0	224	72	0	0	5	3	0	0	1
III	FAS 187	0	0	0	36	1	0	7	0	0	0	0	0	6	3	0	122	99	23	1	1	7	0	2	0
III	FAS 188	0	0	0	4	3	0	6	0	0	0	0	0	0	0	0	227	111	37	2	0	0	0	0	0
III	FAS 189	0	0	0	61	2	1	10	0	0	0	0	1	5	8	0	359	80	16	1	1	1	1	0	0
III	FAS 190	0	0	0	29	0	0	3	0	0	0	0	0	2	3	1	343	83	11	0	1	6	0	0	0
III	FAS 191	0	0	0	114	2	0	2	0	0	0	0	0	1	5	2	906	133	7	0	1	6	0	0	0
III	FAS 192	0	0	0	349	1	1	18	0	0	0	0	0	0	1	1	808	170	10	1	2	11	2	3	1
III	FAS 193	0	0	0	11	1	0	0	0	0	0	0	0	0	0	0	222	20	2	0	0	0	0	0	0
III	FAS 194	0	0	0	213	1	0	10	0	0	1	0	0	0	9	0	522	38	6	0	1	3	0	0	1
III	FAS 196	0	0	0	84	5	0	5	0	0	0	0	1	0	10	0	85	26	12	0	0	1	1	0	0
III	FAS 198	0	0	0	60	5	0	2	0	0	0	0	0	1	2	0	27	11	13	0	0	0	0	0	0
III	H1B 120	0	0	0	0	0	1	4	0	1	1	0	0	0	0	0	17	1	10	0	3	0	0	1	0
III	H1B 121	0	0	0	4	0	0	2	0	0	0	0	1	0	0	0	27	3	0	0	0	0	0	0	0
III	H1B 122	0	0	0	10	0	0	7	0	0	0	0	1	2	0	0	84	8	0	1	0	0	0	1	0
III	H1B 123	0	0	0	47	1	0	27	0	0	0	0	0	0	0	5	325	34	163	1	2	3	0	2	0
III	H1B 124	0	0	0	63	8	0	24	0	0	1	1	0	7	0	1	323	34	45	0	7	0	0	2	0
III	H1B 127	0	0	0	88	0	0	40	1	0	1	0	1	2	0	0	387	27	7	0	0	0	0	2	0
III	H1B 128	0	0	0	40	0	0	17	0	0	0	0	0	3	0	2	117	11	57	0	32	2	0	0	0
III	H1B 129	0	0	0	19	0	0	7	0	0	1	0	0	1	0	0	77	7	16	0	22	1	0	7	0
III	H1B 130	0	0	0	19	0	0	4	1	0	1	0	0	0	0	0	76	15	38	0	0	0	0	2	0
III	H1B 132	0	0	0	20	0	0	12	0	0	1	0	2	2	0	0	38	9	9	0	12	0	0	8	0
III	H1B 133	0	0	0	4	0	0	2	0	0	0	0	0	2	0	0	12	3	1	0	1	0	0	3	0
III	H1B 134	0	0	0	38	0	2	6	1	0	0	0	0	0	0	0	45	18	17	1	0	0	0	21	0
III	H1B 135	0	0	0	26	0	0	8	1	0	3	0	0	0	0	0	69	29	16	0	3	2	3	42	0
III	H1B 136	0	0	0	14	0	0	1	0	0	0	1	1	3	0	0	34	7	3	0	0	0	0	7	0
III	H1B 137	0	0	0	5	1	0	3	0	0	0	0	0	0	0	1	29	10	2	0	1	0	0	4	0
III	H1B 138	0	0	0	8	0	0	4	0	0	0	0	0	0	0	1	37	16	2	0	2	2	0	4	0
III	H1B 140	0	0	0	3	0	0	0	0	0	0	0	0	0	0	0	8	3	0	0	0	0	1	1	0
III	H1B 141	0	0	0	26	3	0	15	0	1	1	2	0	3	0	1	123	40	6	0	0	1	0	9	0
III	H1B 142	0	0	0	35	10	0	12	0	0	2	1	1	7	0	0	100	49	59	0	0	2	0	3	0
III	H1B 143	0	0	0	9	5	0	2	1	0	0	0	0	0	0	0	32	14	6	1	0	0	0	5	0
III	H1B 144	0	0	0	25	9	0	5	1	1	3	1	3	6	0	0	62	26	33	0	0	0	1	3	0
III	H1B 145	0	0	0	22	9	0	6	2	0	8	7	0	9	0	0	77	68	99	0	0	0	0	23	0
III	H1B 146	0	0	0	1	1	0	1	0	0	0	0	0	0	0	0	4	6	17	0	0	0	1	0	0
III	H1B 147	0	0	0	16	12	0	3	2	0	1	0	6	10	0	0	35	35	79	0	0	1	0	16	0
III	H1B 148	0	0	0	3	0	0	1	0	0	0	0	0	0	0	0	3	4	7	0	0	0	0	3	0
III	H1B 149	0	0	0	3	0	0	0	0	0	3	0	1	0	0	0	22	6	1	0	0	0	0	3	0
III	H1B 150	0	0	0	1	3	0	14	0	1	1	1	0	6	0	0	8	42	125	1	0	0	0	12	0
III	H1B 151	0	0	0	2	0	1	2	0	0	0	0	0	0	0	0	2	5	6	0	0	0	2	2	0
III	FAN 198	0	0	0	134	0	1	12	1	0	7	1	2	5	0	0	140	123	10	2	1	5	1	18	0
III	FAN 199	0	0	0	7	0	0	5	0	0	0	0	0	0	0	0	5	2	0	0	0	1	0	1	0
III	FAN 200	0	0	0	41	1	0	42	0	0	0	0	0	0	3	0	40	29	4	0	0	1	0	7	0
III	FAN 201	0	0	0	74	0	0	71	0	0	2	0	1	0	0	0	201	87	14	0	5	3	0	17	0
III	FAN 202	0	0	0	48	1	2	40	0	0	0	1	0	1	2	0	99	17	0	0	4	2	0	2	0
III	FAN 203	0	0	0	18	0	0	25	1	0	6	1	0	0	0	0	56	20	6	1	0	2	1	2	0
III	FAN 204	0	0	0	5	0	0	0	0	0	0	0	0	1	0	0	14	13	0	0	0	0	1	0	0
III	FAN 205	0	0	0	17	1	0	11	0	0	0	0	0	0	4	0	31	12	0	1	0	2	0	3	0
III	FAN 206	0	0	0	23	0	0	9	0	0	0	0	0	0	4	0	41	39	1	0	2	0	1	4	0
III	FAN 207	0	0	0	160	0	3	72	0	0	0	6	0	8	3	0	284	67	9	0	1	5	2	25	0
III	FAN 208	0	0	0	131	0	0	75	2	0	3	1	3	2	3	0	100	43	3	0	1	0	2	4	1
III	FAN 210	0	0	0	43	2	0	18	1	0	1	0	2	8	0	0	72	28	1	1	0	0	0	7	0
III	FAN 211	0	0	0	87	2	0	29	0	0	0	0	0	0	2	0	239	253	14	0	0	2	0	3	0
III	FAN 212	0	0	0	163	1	0	66	0	0	0	0	0	0	3	0	373	77	33	4	11	7	1	35	0
III	FAN 213	0	0	0	12	1	0	4	0	0	0	0	0	0	0	0	71	17	17	1	2	2	3	0	0
III	FAN 214	0	0	0	0	0	1	0	0	0	0	0	0	0	0	0	3	6	1	0	2	0	0	0	0
III	FAN 215	0	0	0	91	3	0	27	0	0	4	0	1	0	3	0	186	48	27	2	8	0	0	1	0
III	FAN 216	0	0	0	26	0	0	8	0	0	0	0	0	0	1	0	115	59	14	1	4	2	1	1	0
III	FAN 217	0	0	0	15	0	0	2	0	0	0	0	0	0	0	0	69	9	3	0	0	0	0	0	0
III	FAN 219	0	0	0	0	2	0	13	1	0	3	0	0	5	2	0	527	209	10	2	7	2	6	6	1
III	FAN 220	0	0	0	21	0	0	4	0	0	0	0	0	0	1	0	57	8	2	1	0	1	0	1	0
III	FAN 221	0	0	0	145	2	2	19	1	0	0	1	0	17	0	0	378	108	24	4	15	3	7	18	1
III	FAN 222	0	0	0	110	0	0	0	0	0	0	0	0	0	0	0	69	18	32	2	15	7	5	11	1
III	FAN 224	0	0	0	59	0	0	4	0	0	1	0	0	5	0	0	147	62	37	2	8	4	1	3	0
III	FAN 225	0	0	0	10	0	0	3	0	0	0	0	0	0	0	0	21	15	8	0	0	1	0	2	0
III	FAN 226	0	0	0	82	0	0	12	0	0	0	0	0	1	0	0	275	80	52	1	6	1	1	3	0
III	FAN 227	0	0	0	3	0	0	0	0	0	0	0	0	0	0	0	15	4	9	0	0	0	0	1	0
III	FAN 228	0	0	0	3	0	0	2	0	0	0	0	0	0	0	0	42	16	4	0	0	1	0	0	0
III	FAN 229	0	0	0	33	0	0	0	0	0	0	0	0	0	0	0	88	55	0	0	5	1	0	0	0
III	FAN 230	0	0	0	33	2	0	9	0	0	0	0	0	0	2	0	355	180	41	0	2	4	1	4	0
III	H1A 161	0	0	0	4	0	0	0	1	0	0	1	0	2	0	0	15	2	0	0	0	0	0	4	0
III	H1A 162	0	0	0	9	2	0	1	0	0	1	0	0	0	0	0	43	26	1	0	0	0	1	13	0
III	H1A 164	0	0	0	9	6	0	2	2	0	0	0	4	0	0	0	32	14	0	0	0	0	0	0	0
III	H1A 165	0	0	0	16	13	0	1	2	0	4	0	5	33	0	0	30	29	6	0	0	0	0	35	0
III	H1A 166	0	0	0	19	16	0	7	3	2	3	3	0	18	0	0	16	41	13	0	0	0	0	0	0
III	H1A 167	0	0	0	5	0	0	4	0	1	4	0	0	0	0	0	2	3	3	0	0	0	0	7	0
III	H1A 170	0	0	0	8	0	0	1	0	0	2	0	0	0	0	0	1	10	2	0	0	0	0	25	0
IV	FAS 168	0	0	0	1	0	0	3	0	0	0	0	0	0	0	0	7	10	1	0	0	0	0	1	0
IV	FAS 170	0	0	0	29	1	0	0	0	0	1	0	0	0	0	0	12	25	0	0	0	0	0	1	2
IV	FAS 171	0	0	0	4	0	0	1	0	0	0	0	0	0	0	0	10	3	1	0	9	0	0	0	0
IV	FAS 172	0	0	0	12	0	2	4	0	0	1	1	0	2	13	0	25	15	2	1	0	0	0	4	6
IV	H1B 115	0	0	0	0	0	0	0	0	0	0	0	0	0	0	0	0	4	0	0	10	0	0	0	0
IV	H1B 117	0	0	0	0	0	0	1	0	0	0	0	0	0	0	0	3	5	14	1	7	0	0	0	0
IV	H1B 118	0	0	0	0	0	0	0	0	0	0	0	0	0	0	0	3	4	2	0	4	0	0	0	0
IV	FAN 194	0	0	0	3	0	0	5	0	0	2	0	0	0	0	0	21	13	0	0	0	1	0	1	0
IV	FAN 195	0	0	0	0	0	0	4	0	0	0	0	0	0	0	0	7	3	0	0	0	0	0	0	0
IV	FAN 196	0	0	0	2	1	0	13	0	0	0	0	0	2	0	0	38	36	4	0	0	0	0	1	1
IV	FAS 173	0	0	0	4	0	0	1	0	0	0	0	0	0	0	0	5	8	0	0	0	0	0	0	0
IV	FAS 174	0	0	0	30	1	0	9	1	0	4	0	0	2	0	0	103	46	0	0	0	0	0	0	0
IV	FAS 175	0	0	0	15	0	0	10	0	0	1	0	2	2	0	0	35	0	4	0	0	0	0	0	0
IV/V	FAN 189	0	0	0	0	0	0	2	1	0	0	0	0	2	0	0	6	10	0	0	0	0	0	0	0
V	FAS 148	0	0	0	16	0	0	0	0	0	0	0	0	0	0	7	2	3	0	0	7	0	0	0	0
V	FAS 149	0	0	0	5	2	0	1	0	0	0	0	0	0	0	0	7	0	0	0	2	0	0	0	0
V	FAS 150	0	0	0	0	0	0	2	0	0	1	0	0	7	0	0	0	4	0	0	0	0	0	0	0
V	FAS 151	0	0	0	14	0	0	1	0	0	0	0	0	0	0	0	0	3	0	1	0	0	0	0	0
V	FAS 155	0	0	0	1	0	0	6	2	1	1	0	0	0	0	0	0	6	0	0	0	0	0	0	0
V	FAS 156	0	0	0	0	0	0	0	0	0	0	0	0	3	0	0	14	4	0	0	0	1	0	0	0
V	FAN 173	0	0	0	1	2	0	0	2	0	1	0	0	0	2	0	8	3	0	0	0	0	0	0	0
V	FAN 174	0	0	0	0	0	0	3	0	0	1	0	0	0	0	0	3	1	2	0	0	0	0	1	0
V	FAN 175	0	0	0	0	0	0	5	0	0	0	0	0	0	0	0	1	2	2	0	0	0	0	1	0
V	FAN 176	0	0	0	1	1	0	0	0	0	0	0	0	0	0	0	5	5	0	0	0	0	0	0	0
V	FAN 179	0	0	0	0	0	0	4	2	1	0	0	0	0	0	0	0	3	0	0	0	0	0	1	0
V/IV	FAS 165	0	0	0	0	0	0	2	0	0	0	0	0	0	0	1	3	4	0	0	0	0	0	1	0
V/IV	FAS 166	0	0	0	3	0	0	0	0	0	0	0	0	0	0	0	7	8	0	0	0	0	0	0	0
V/IV	FAS 167	0	0	0	0	0	0	0	0	0	2	0	0	1	2	0	1	9	1	0	0	0	0	0	0
VI	FAS 145	0	0	10	0	0	0	0	0	0	2	0	0	0	0	0	0	1	0	0	0	0	0	0	0
VII	FAS 74	9	0	6	0	0	0	3	0	0	0	0	0	0	0	7	0	0	0	0	0	1	0	0	0
VII	FAS 79	4	0	2	0	0	0	5	0	0	0	0	0	6	0	3	0	1	0	0	0	1	0	0	0
VII	FAS 83	3	1	4	0	0	0	1	0	0	0	0	0	0	1	44	1	1	0	0	0	3	0	0	0
VII	FAS 85	1	0	4	0	0	0	4	3	0	0	0	0	2	0	104	0	2	0	0	0	7	0	0	0
VII	FAS 86	10	0	3	0	0	0	3	0	0	0	0	0	1	0	4	1	2	3	0	0	0	0	0	0
VII	FAS 88	3	0	3	0	0	0	0	0	0	0	0	0	0	0	10	2	0	0	0	0	0	0	0	0
VII	FAS 91	9	3	12	0	0	0	1	0	0	0	0	0	0	0	4	0	2	0	0	0	0	0	0	0
VII	FAS 95	1	0	3	0	0	0	1	0	1	0	1	0	3	0	1	0	1	0	0	0	0	0	0	0
VII	FAS 100	17	5	35	0	0	0	14	3	0	1	0	0	5	0	4	1	5	0	0	0	0	0	0	0
VII	FAS 103	5	1	4	0	0	0	4	1	0	0	0	0	0	0	13	0	4	3	0	0	0	0	0	0
VII	FAS 104	17	3	30	0	0	0	24	3	0	2	0	0	14	3	6	0	7	0	0	0	2	1	0	0
VII	FAS 107	7	0	4	0	0	0	4	0	0	0	0	0	2	0	5	0	10	0	0	0	13	0	0	0
VII	FAS 108	2	0	2	0	0	0	2	0	0	0	0	0	2	0	16	0	10	0	0	0	3	0	0	0
VII	FAS 111	3	0	2	0	0	0	1	0	0	0	0	0	0	0	4	0	3	0	0	0	1	0	0	0
VII	FAS 116	6	0	3	2	0	0	2	0	0	3	0	0	0	0	5	2	2	0	0	0	7	0	0	0
VII	FAS 119	2	0	6	0	0	0	1	1	0	0	0	0	2	0	0	5	5	1	0	0	0	0	0	0
VII	FAS 120	8	0	24	0	0	0	7	0	2	4	0	0	18	0	11	0	24	1	0	0	10	0	0	0
VII	FAS 121	1	0	25	0	0	0	4	0	0	4	0	4	10	0	11	0	27	0	0	0	12	0	0	0
VII	FAS 122	1	1	4	0	0	0	2	0	0	1	0	1	6	2	25	0	14	0	0	0	7	0	0	0
VII	FAS 123	1	1	1	0	0	0	0	0	0	0	1	0	0	0	20	1	18	0	0	0	1	0	0	0
VII	FAS 128	0	0	3	0	0	0	13	0	0	0	0	0	6	2	0	0	0	0	0	0	0	0	0	0
VII	FAN 120	19	0	4	0	0	0	2	0	0	0	0	0	0	0	0	0	3	0	0	0	0	0	0	0
VII	FAN 121	4	0	12	0	0	0	3	0	0	0	0	0	0	0	0	0	3	0	0	0	1	0	0	0
VII	FAN 122	8	19	21	0	0	0	1	1	0	0	0	0	0	0	0	0	7	0	0	0	1	0	0	0
VII	FAN 123	3	0	5	0	0	0	0	1	0	1	0	0	1	0	0	0	13	0	0	0	0	0	0	0
VII	FAN 124	0	0	5	0	0	0	1	0	0	0	0	0	0	0	0	0	10	0	0	0	0	0	0	0
VII	FAN 125	0	0	4	0	0	0	0	0	0	0	0	0	0	0	0	0	6	0	0	0	0	0	0	0
VII	FAN 126	6	0	3	0	0	0	0	1	0	0	0	0	0	0	0	0	11	0	0	0	0	0	0	0
VII	FAN 127	1	0	2	0	0	0	2	1	0	2	0	0	7	0	0	0	10	0	0	0	0	0	0	0
VII	FAN 128	2	0	14	0	0	0	0	0	0	1	0	0	1	0	3	5	12	0	0	0	5	0	0	0
VII	FAN 129	5	3	31	0	0	0	11	1	0	5	0	0	3	1	8	1	14	1	0	0	7	0	0	0
VII	FAN 130	2	0	1	0	0	0	0	0	0	2	0	0	0	0	4	0	3	0	0	0	3	0	0	0
VII	FAS 73	13	0	4	0	0	0	0	0	0	0	0	0	0	0	1	1	1	0	0	0	0	0	0	0
VII	FAS 75	2	0	6	0	0	0	0	0	0	0	0	0	0	0	2	0	0	0	0	0	2	0	0	0
VII	FAS 76	5	0	17	0	0	0	2	0	0	0	0	0	0	0	0	0	0	0	0	0	0	0	0	0
VII	FAS 78	3	0	4	0	0	0	3	1	0	0	0	0	1	0	3	0	0	0	0	0	0	0	0	0
VII	FAS 81	4	0	7	0	0	0	3	0	0	0	0	0	2	1	3	0	0	0	0	0	0	0	0	0
VII	FAS 82	9	0	3	0	0	0	2	0	0	1	0	0	2	0	455	0	0	0	0	0	20	0	0	0
VII	FAS 87	1	0	0	0	0	0	3	0	0	0	0	0	0	0	5	5	3	0	0	0	0	0	0	0
VII	FAS 89	5	0	9	0	0	0	6	3	0	0	0	0	0	0	8	2	5	0	0	0	0	0	0	0
VII	FAS 90	7	0	5	0	0	0	2	0	0	0	0	0	3	0	9	0	4	0	0	0	0	0	0	0
VII	FAS 93	0	0	2	0	0	0	2	0	0	0	0	0	0	0	7	2	1	0	0	0	0	0	0	0
VII	FAS 96	11	0	5	0	0	0	1	0	0	0	0	0	0	0	0	0	4	0	0	0	0	0	0	0
VII	FAS 98	10	2	2	0	0	0	2	0	0	0	0	0	1	0	11	0	5	0	0	0	0	2	1	0
VII	FAS 99	1	0	5	0	0	0	6	1	0	0	0	0	0	0	8	0	5	0	0	0	1	1	0	0
VII	FAS 101	2	1	4	0	0	0	1	0	0	0	0	0	0	0	4	0	2	0	0	0	0	0	0	0
VII	FAS 102	7	1	5	0	0	0	8	2	0	0	0	0	0	0	2	1	14	0	0	0	0	0	0	0
VII	FAS 106	5	5	10	0	0	0	11	3	1	0	0	0	7	3	14	10	14	0	0	0	0	0	1	0
VII	FAS 109	0	0	3	0	0	0	2	3	0	1	0	0	0	0	0	5	5	1	0	0	12	0	0	0
VII	FAS 112	1	0	3	0	0	0	0	1	0	0	0	1	0	0	14	0	0	0	0	0	3	0	0	0
VII	FAS 117	4	2	18	0	0	2	1	2	0	0	0	0	0	0	2	0	1	1	0	0	1	0	0	0
VII	FAS 118	2	5	6	0	0	0	0	0	0	0	0	0	0	0	0	0	0	0	0	0	0	0	0	0
VII	FAS 124	3	1	2	0	0	0	0	1	0	1	0	0	2	0	1	1	12	0	0	0	4	0	3	0
VII	FAS 126	0	0	3	0	0	0	13	0	0	0	0	0	6	2	0	0	0	0	0	0	0	0	0	0
VIIa	FAN 142	4	0	1	0	0	0	6	0	0	0	0	0	0	0	0	0	0	0	0	0	0	0	0	0
VIIa	FAN 144	8	0	1	0	0	0	5	0	0	0	0	0	0	0	0	0	0	0	0	0	0	0	0	0
VIIa	FAN 146	18	0	3	0	0	0	37	0	1	0	0	0	3	0	0	0	0	0	0	0	0	1	0	0
VIIa	FAN 148	2	0	1	0	0	0	17	0	0	0	0	0	0	0	0	0	0	0	0	0	0	0	0	0
VIIb	FAN 131	8	1	7	0	0	0	2	4	0	0	0	0	14	0	13	0	18	0	0	0	4	0	0	0
VIIb	FAN 132	24	1	3	0	0	0	2	0	0	0	0	0	0	1	13	0	7	0	0	0	3	1	0	0
VIIb	FAN 133	3	0	2	0	0	0	2	0	0	1	0	1	2	0	0	0	7	0	0	0	1	0	0	0
VIIb	FAN 134	1	0	0	0	0	0	0	0	0	0	0	0	0	0	6	1	7	0	0	0	1	0	0	0
VIIb	FAN 136	2	0	0	0	0	0	0	0	0	1	1	0	0	0	3	0	9	0	0	0	0	0	0	0
VIIb	FAN 137	3	0	2	0	0	0	1	0	0	1	0	0	1	0	9	1	6	0	1	0	5	0	0	0
